# Supplementary material for: Physiological and genomic characterization of Arcobacter anaerophilus IR-1 reveals new metabolic features in Epsilonproteobacteria
Source: Front Microbiol. 2015 Sep 16;6:987. doi: 10.3389/fmicb.2015.00987 (PMC4584990; doi:10.3389/fmicb.2015.00987)
Supplement: Supplementary file 1 [file Data_Sheet_1.XLSX]

## Sheet: Alle
Supplementary table 1:	The genome of A. anaerophilus IR-1 was sequenced by using the Pacific Biosciences RS II instrument. The Prokka software was used for automatic annotation of the genome, resulting in 3596 protein coding genes. Predicted genes were also aligned to the NCBI database using a standalone BlastP search.
Gene	Prokka annotation			Gene	BlastP - database NCBInr
Acr_00001	hypothetical protein
Acr_00002	hypothetical protein			Acr_00002	hypothetical protein SUN_1096 [Sulfurovum sp. NBC37-1]
Acr_00003	hypothetical protein			Acr_00003	hypothetical protein [Arcobacter sp. L]
Acr_00004	hypothetical protein			Acr_00004	hypothetical protein [Arcobacter nitrofigilis DSM 7299]
Acr_00005	Archaea bacterial proteins of unknown function			Acr_00005	hypothetical protein [Arcobacter nitrofigilis DSM 7299]
Acr_00006	hypothetical protein			Acr_00006	NIPSNAP family containing protein [Arcobacter nitrofigilis DSM 7299]
Acr_00007	ORF6N domain protein			Acr_00007	hypothetical protein [Alistipes sp. AP11]
Acr_00008	hypothetical protein
Acr_00009	hypothetical protein
Acr_00010	hypothetical protein			Acr_00010	hypothetical protein Aeqsu_1005 [Aequorivita sublithincola DSM 14238]
Acr_00011	30S ribosomal protein S12	rpsL_1		Acr_00011	30S ribosomal protein S12 [Arcobacter sp. L]
Acr_00012	30S ribosomal protein S7	rpsG_1		Acr_00012	30S ribosomal protein S7 [Arcobacter nitrofigilis DSM 7299]
Acr_00013	Elongation factor G 1	fusA_1		Acr_00013	hypothetical protein, partial [Helicobacter pylori]
Acr_00014	elongation factor G			Acr_00014	translational elongation factor G [Arcobacter butzleri RM4018]
Acr_00015	hypothetical protein			Acr_00015	hypothetical protein [Vibrio genomosp. F10]
Acr_00016	hypothetical protein			Acr_00016	hypothetical protein [Psychromonas hadalis]
Acr_00017	hypothetical protein			Acr_00017	von Willebrand factor type A [Arcobacter nitrofigilis DSM 7299]
Acr_00018	hypothetical protein
Acr_00019	ankyrin repeat protein			Acr_00019	ankyrin [Desulfurobacterium thermolithotrophum DSM 11699]
Acr_00020	hypothetical protein			Acr_00020	type II restriction-modification system, methylation subunit [Sulfurovum sp. AR]
Acr_00021	hypothetical protein			Acr_00021	hypothetical protein [Sulfurimonas gotlandica]
Acr_00022	Phosphotyrosyl phosphatase activator			Acr_00022	aldo/keto reductase [Halanaerobium praevalens DSM 2228]
Acr_00023	General stress protein 69	yhdN_1		Acr_00023	hypothetical protein [Paenibacillus ginsengihumi]
Acr_00024	putative HTH-type transcriptional regulator YurK	yurK		Acr_00024	GntR family transcriptional regulator [Arcobacter nitrofigilis DSM 7299]
Acr_00025	DNA-binding transcriptional regulator FrlR			Acr_00025	GntR family transcriptional regulator [Arcobacter nitrofigilis DSM 7299]
Acr_00026	Methionine import ATP-binding protein MetN	metN_1		Acr_00026	ABC transporter-like protein [Arcobacter nitrofigilis DSM 7299]
Acr_00027	Phosphate-import protein PhnD precursor	phnD_1		Acr_00027	phosphonate ABC transporter periplasmic phosphonate binding protein [Arcobacter nitrofigilis DSM 7299]
Acr_00028	Phosphate-import permease protein PhnE	phnE_1		Acr_00028	phosphonate ABC transporter inner membrane subunit [Arcobacter nitrofigilis DSM 7299]
Acr_00029	phosphonate C-P lyase system protein PhnG			Acr_00029	hypothetical protein [Arcobacter nitrofigilis DSM 7299]
Acr_00030	carbon-phosphorus lyase complex subunit			Acr_00030	putative phosphonate metabolism protein [Arcobacter nitrofigilis DSM 7299]
Acr_00031	Alpha-D-ribose 1-methylphosphonate 5-triphosphate synthase subunit PhnI	phnI_1		Acr_00031	phosphonate metabolism protein [Arcobacter nitrofigilis DSM 7299]
Acr_00032	Alpha-D-ribose 1-methylphosphonate 5-phosphate C-P lyase	phnJ_1		Acr_00032	phosphonate metabolism PhnJ [Arcobacter nitrofigilis DSM 7299]
Acr_00033	Putative phosphonates utilization ATP-binding protein PhnK	phnK_1		Acr_00033	ABC transporter-like protein [Arcobacter nitrofigilis DSM 7299]
Acr_00034	Alpha-D-ribose 1-methylphosphonate 5-triphosphate synthase subunit PhnL	phnL_1		Acr_00034	phosphonate C-P lyase system protein PhnL [Arcobacter nitrofigilis DSM 7299]
Acr_00035	Alpha-D-ribose 1-methylphosphonate 5-triphosphate diphosphatase	phnM_1		Acr_00035	amidohydrolase [Arcobacter nitrofigilis DSM 7299]
Acr_00036	Alpha-D-ribose 1-methylphosphonate 5-triphosphate diphosphatase	phnM_2		Acr_00036	amidohydrolase [Arcobacter nitrofigilis DSM 7299]
Acr_00037	Streptogramin A acetyltransferase	vatD_1		Acr_00037	phosphonate metabolism protein [Arcobacter nitrofigilis DSM 7299]
Acr_00038	Ribose 1,5-bisphosphate phosphokinase PhnN	phnN_1		Acr_00038	guanylate kinase/L-type calcium channel region [Arcobacter nitrofigilis DSM 7299]
Acr_00039	hypothetical protein			Acr_00039	endonuclease/exonuclease/phosphatase [Arcobacter nitrofigilis DSM 7299]
Acr_00040	hypothetical protein			Acr_00040	endonuclease/exonuclease/phosphatase [Arcobacter nitrofigilis DSM 7299]
Acr_00041	Phosphate-import protein PhnD precursor	phnD_2		Acr_00041	phosphonate ABC transporter periplasmic phosphonate-binding protein [Desulfovibrio desulfuricans ND132]
Acr_00042	hypothetical protein			Acr_00042	phosphonate ABC transporter periplasmic phosphonate-binding protein [Desulfovibrio desulfuricans ND132]
Acr_00043	Phosphate-import ATP-binding protein PhnC	phnC_1		Acr_00043	phosphonate ABC transporter, ATP-binding protein [Leptotrichia sp. oral taxon 225]
Acr_00044	cobalt transporter ATP-binding subunit			Acr_00044	hypothetical protein [Salipiger mucosus]
Acr_00045	hypothetical protein			Acr_00045	GntR family transcriptional regulator [Arcobacter nitrofigilis DSM 7299]
Acr_00046	hypothetical protein
Acr_00047	phosphonate ABC transporter, periplasmic phosphonate binding protein			Acr_00047	phosphonate ABC transporter periplasmic phosphonate binding protein [Arcobacter nitrofigilis DSM 7299]
Acr_00048	phosphonate ABC transporter, permease protein PhnE			Acr_00048	phosphonate ABC transporter inner membrane subunit [Arcobacter nitrofigilis DSM 7299]
Acr_00049	hypothetical protein			Acr_00049	putative phosphonate metabolism protein [Arcobacter nitrofigilis DSM 7299]
Acr_00050	Alpha-D-ribose 1-methylphosphonate 5-triphosphate synthase subunit PhnI	phnI_2		Acr_00050	phosphonate metabolism protein [Arcobacter nitrofigilis DSM 7299]
Acr_00051	Bacterial phosphonate metabolism protein (PhnI)			Acr_00051	phosphonate metabolism protein [Arcobacter nitrofigilis DSM 7299]
Acr_00052	Alpha-D-ribose 1-methylphosphonate 5-triphosphate synthase subunit PhnI	phnI_3		Acr_00052	phosphonate metabolism protein [Arcobacter nitrofigilis DSM 7299]
Acr_00053	Alpha-D-ribose 1-methylphosphonate 5-triphosphate synthase subunit PhnI	phnI_4		Acr_00053	phosphonate metabolism protein [Arcobacter nitrofigilis DSM 7299]
Acr_00054	Alpha-D-ribose 1-methylphosphonate 5-phosphate C-P lyase	phnJ_2		Acr_00054	phosphonate metabolism PhnJ [Arcobacter nitrofigilis DSM 7299]
Acr_00055	Alpha-D-ribose 1-methylphosphonate 5-phosphate C-P lyase	phnJ_3		Acr_00055	phosphonate metabolism PhnJ [Arcobacter nitrofigilis DSM 7299]
Acr_00056	Glycine betaine transport ATP-binding protein OpuAA	opuAA		Acr_00056	ABC transporter-like protein [Arcobacter nitrofigilis DSM 7299]
Acr_00057	Putative phosphonates utilization ATP-binding protein PhnK	phnK_2		Acr_00057	ABC transporter-like protein [Arcobacter nitrofigilis DSM 7299]
Acr_00058	Alpha-D-ribose 1-methylphosphonate 5-triphosphate synthase subunit PhnL	phnL_2		Acr_00058	phosphonate C-P lyase system protein PhnL [Arcobacter nitrofigilis DSM 7299]
Acr_00059	Alpha-D-ribose 1-methylphosphonate 5-triphosphate synthase subunit PhnL	phnL_3		Acr_00059	phosphonate C-P lyase system protein PhnL [Arcobacter nitrofigilis DSM 7299]
Acr_00060	Alpha-D-ribose 1-methylphosphonate 5-triphosphate diphosphatase	phnM_3		Acr_00060	amidohydrolase [Arcobacter nitrofigilis DSM 7299]
Acr_00061	phosphonate metabolim protein, transferase hexapeptide repeat family			Acr_00061	phosphonate metabolism protein [Arcobacter nitrofigilis DSM 7299]
Acr_00062	Streptogramin A acetyltransferase	vatD_2		Acr_00062	phosphonate metabolism protein [Arcobacter nitrofigilis DSM 7299]
Acr_00063	Ribose 1,5-bisphosphate phosphokinase PhnN	phnN_2		Acr_00063	guanylate kinase/L-type calcium channel region [Arcobacter nitrofigilis DSM 7299]
Acr_00064	hypothetical protein			Acr_00064	endonuclease/exonuclease/phosphatase [Arcobacter nitrofigilis DSM 7299]
Acr_00065	hypothetical protein
Acr_00066	carbon-phosphorus lyase complex accessory protein			Acr_00066	carbon-phosphorus lyase complex accessory protein [Arcobacter nitrofigilis DSM 7299]
Acr_00067	hypothetical protein			Acr_00067	hypothetical protein A7H1H_0802 [Arcobacter butzleri 7h1h]
Acr_00068	hypothetical protein			Acr_00068	hypothetical protein [Arcobacter sp. L]
Acr_00069	methionine synthase			Acr_00069	methionine synthase [Arcobacter nitrofigilis DSM 7299]
Acr_00070	Methionine synthase	metH_1		Acr_00070	methionine synthase [Arcobacter nitrofigilis DSM 7299]
Acr_00071	Mu-like prophage protein gp36			Acr_00071	hypothetical protein [Arcobacter sp. L]
Acr_00072	hypothetical protein			Acr_00072	Phage protein [Campylobacter concisus]
Acr_00073	hypothetical protein			Acr_00073	hypothetical protein, partial [Campylobacter coli]
Acr_00074	Mu-like prophage protein gp29			Acr_00074	hypothetical protein [Campylobacter concisus]
Acr_00075	hypothetical protein
Acr_00076	hypothetical protein			Acr_00076	phage head morphogenesis protein [planctomycete KSU-1]
Acr_00077	phage head morphogenesis protein, SPP1 gp7 family			Acr_00077	phage head protein [Neisseria sp. oral taxon 014]
Acr_00078	hypothetical protein
Acr_00079	hypothetical protein
Acr_00080	hypothetical protein
Acr_00081	hypothetical protein
Acr_00082	hypothetical protein			Acr_00082	DNA-binding protein, putative [Campylobacter concisus]
Acr_00083	hypothetical protein			Acr_00083	hypothetical protein [Campylobacter coli]
Acr_00084	DNA polymerase III PolC			Acr_00084	Exonuclease RNase T and DNA polymerase III [Chlorobium phaeobacteroides BS1]
Acr_00085	hypothetical protein			Acr_00085	hypothetical protein [Campylobacter concisus]
Acr_00086	hypothetical protein			Acr_00086	AAA domain protein [Campylobacter sp. FOBRC14]
Acr_00087	hypothetical protein			Acr_00087	hypothetical protein [Arcobacter butzleri]
Acr_00088	N-acetylmuramoyl-L-alanine amidase LytC precursor	lytC_1		Acr_00088	hypothetical protein [Arcobacter sp. L]
Acr_00089	hypothetical protein			Acr_00089	hypothetical protein [Campylobacter ureolyticus]
Acr_00090	hypothetical protein
Acr_00091	hypothetical protein			Acr_00091	phage protein [Aliivibrio salmonicida LFI1238]
Acr_00092	hypothetical protein
Acr_00093	hypothetical protein
Acr_00094	hypothetical protein
Acr_00095	hypothetical protein			Acr_00095	bacteriophage DNA transposition protein B, putative [Campylobacter concisus]
Acr_00096	Integrase core domain protein			Acr_00096	bacteriophage DNA transposition protein A, putative [Campylobacter concisus]
Acr_00097	phage-associated protein, BcepMu gp16 family			Acr_00097	hypothetical protein [Campylobacter concisus]
Acr_00098	hypothetical protein
Acr_00099	hypothetical protein
Acr_00100	LexA repressor			Acr_00100	hypothetical protein CHAB381_0248 [Campylobacter hominis ATCC BAA-381]
Acr_00101	hypothetical protein			Acr_00101	hypothetical protein [Escherichia coli]
Acr_00102	putative permease, DMT superfamily			Acr_00102	hypothetical protein [Arcobacter nitrofigilis DSM 7299]
Acr_00103	hypothetical protein			Acr_00103	hypothetical protein [Arcobacter nitrofigilis DSM 7299]
Acr_00104	4-hydroxy-tetrahydrodipicolinate synthase	dapA_1		Acr_00104	dihydrodipicolinate synthetase [Colwellia piezophila]
Acr_00105	NADP-dependent fatty aldehyde dehydrogenase	aldH		Acr_00105	2,5-dioxovalerate dehydrogenase [Microscilla marina]
Acr_00106	ornithine cyclodeaminase			Acr_00106	ornithine cyclodeaminase [Flavobacterium sp. F52]
Acr_00107	4-hydroxyproline epimerase			Acr_00107	proline racemase [Zunongwangia profunda SM-A87]
Acr_00108	D-amino acid dehydrogenase small subunit	dadA_1		Acr_00108	FAD dependent oxidoreductase [Shewanella halifaxensis HAW-EB4]
Acr_00109	Sulfate starvation-induced protein 7	fliY_1		Acr_00109	ABC transporter periplasmic amino acid-binding protein [Marinobacter adhaerens HP15]
Acr_00110	Inner membrane amino-acid ABC transporter permease protein YecS	yecS_1		Acr_00110	amino acid ABC transporter permease [Marinobacter adhaerens HP15]
Acr_00111	Arginine transport system permease protein ArtQ	artQ_1		Acr_00111	polar amino acid ABC transporter inner membrane protein [Psychromonas ingrahamii 37]
Acr_00112	Glutamine transport ATP-binding protein GlnQ	glnQ_1		Acr_00112	ABC transporter ATP-binding protein [Psychromonas ingrahamii 37]
Acr_00113	putative amino-acid metabolite efflux pump	eamA		Acr_00113	hypothetical protein [Kiloniella laminariae]
Acr_00114	hypothetical protein
Acr_00115	Proline racemase			Acr_00115	proline racemase [Thermococcus litoralis DSM 5473]
Acr_00116	putative HTH-type transcriptional regulator YdfH	ydfH		Acr_00116	GntR family transcriptional regulator [Alcaligenes]
Acr_00117	hypothetical protein			Acr_00117	hypothetical protein [Arcobacter nitrofigilis DSM 7299]
Acr_00118	tRNA 2-thiocytidine biosynthesis protein TtcA	ttcA		Acr_00118	PP-loop domain-containing protein [Arcobacter nitrofigilis DSM 7299]
Acr_00119	hypothetical protein			Acr_00119	hypothetical protein [Arcobacter sp. L]
Acr_00120	Lipid A 3-O-deacylase (PagL)			Acr_00120	hypothetical protein [Idiomarina baltica]
Acr_00121	Thioredoxin-2	trxC		Acr_00121	thioredoxin [Arcobacter sp. L]
Acr_00122	hypothetical protein			Acr_00122	hypothetical protein [Arcobacter sp. L]
Acr_00123	SprA-related family protein			Acr_00123	hypothetical protein [Arcobacter butzleri ED-1]
Acr_00124	hypothetical protein
Acr_00125	Dicarboxylic acid uptake system A	dauA_1		Acr_00125	sulfate permease family protein [Francisella philomiragia subsp. philomiragia ATCC 25017]
Acr_00126	hypothetical protein			Acr_00126	diguanylate cyclase [Arcobacter nitrofigilis DSM 7299]
Acr_00127	putative diguanylate cyclase YcdT	ycdT_1		Acr_00127	diguanylate cyclase [Arcobacter sp. L]
Acr_00128	CDP-diacylglycerol-serine O-phosphatidyltransferase			Acr_00128	CDP-alcohol phosphatidyltransferase [Arcobacter nitrofigilis DSM 7299]
Acr_00129	Exopolyphosphatase	ppx		Acr_00129	phosphatase [Arcobacter sp. L]
Acr_00130	Flagellin	hag_1		Acr_00130	hypothetical protein [Arcobacter sp. L]
Acr_00131	Acetolactate synthase large subunit	ilvB		Acr_00131	acetolactate synthase 3 catalytic subunit [Arcobacter sp. L]
Acr_00132	Acetolactate synthase isozyme 3 small subunit	ilvH		Acr_00132	acetolactate synthase 3 regulatory subunit [Arcobacter sp. L]
Acr_00133	UDP-3-O-(3-hydroxymyristoyl)glucosamine N-acyltransferase	lpxD		Acr_00133	UDP-3-O-(3-hydroxymyristoyl) glucosamine N-acyltransferase [Arcobacter nitrofigilis DSM 7299]
Acr_00134	DNA translocase FtsK	ftsK		Acr_00134	cell division protein FtsK [Arcobacter nitrofigilis DSM 7299]
Acr_00135	Response regulator ArlR	arlR_1		Acr_00135	two-component response regulator [Arcobacter sp. L]
Acr_00136	Transcriptional regulatory protein YycF	yycF_1		Acr_00136	two-component response regulator [Arcobacter butzleri RM4018]
Acr_00137	Sensor protein BasS	basS_1		Acr_00137	two-component sensor histidine kinase [Arcobacter butzleri RM4018]
Acr_00138	flagellar basal body rod modification protein			Acr_00138	flagellar hook capping protein FlgD [Arcobacter sp. L]
Acr_00139	Flagellar hook protein FlgE	flgE_1		Acr_00139	flagellar hook protein FlgE [Arcobacter sp. L]
Acr_00140	Hook-filament junction protein	flgL		Acr_00140	flagellar hook-associated protein FlgL [Arcobacter sp. L]
Acr_00141	Flagellar hook-associated protein 1	flgK		Acr_00141	flagellar hook-associated protein FlgK [Arcobacter sp. L]
Acr_00142	Flagellar cap protein	fliD		Acr_00142	flagellar hook-associated protein [Arcobacter sp. L]
Acr_00143	Ribosome-associated factor Y			Acr_00143	hypothetical protein [Arcobacter sp. L]
Acr_00144	GTP-binding protein EngA	der		Acr_00144	ribosome-associated GTPase EngA [Arcobacter nitrofigilis DSM 7299]
Acr_00145	uroporphyrinogen-III synthase			Acr_00145	putative uroporphyrinogen-III synthase [Arcobacter sp. L]
Acr_00146	Phosphoribosylamine--glycine ligase	purD		Acr_00146	phosphoribosylamine/glycine ligase [Arcobacter nitrofigilis DSM 7299]
Acr_00147	RDD family protein			Acr_00147	RDD domain-containing protein [Arcobacter nitrofigilis DSM 7299]
Acr_00148	Organic solvent tolerance protein	lptD		Acr_00148	organic solvent tolerance protein [Arcobacter nitrofigilis DSM 7299]
Acr_00149	Putative phosphoribosyl transferasec/MT0597			Acr_00149	hypothetical protein [Arcobacter sp. L]
Acr_00150	Polyribonucleotide nucleotidyltransferase	pnp		Acr_00150	polynucleotide phosphorylase/polyadenylase [Arcobacter sp. L]
Acr_00151	Chemotaxis protein CheY	cheY_1		Acr_00151	chemotaxis protein CheY [Arcobacter sp. L]
Acr_00152	Chemotaxis protein CheA	cheA_1		Acr_00152	chemotaxis protein CheA [Arcobacter butzleri]
Acr_00153	Chemotaxis protein methyltransferase	cheR		Acr_00153	chemotaxis protein methyltransferase [Arcobacter butzleri ED-1]
Acr_00154	Chemoreceptor glutamine deamidase CheD	cheD		Acr_00154	chemotaxis protein CheD [Arcobacter sp. L]
Acr_00155	Chemotaxis response regulator protein-glutamate methylesterase	cheB_1		Acr_00155	protein-glutamate methylesterase CheB [Arcobacter sp. L]
Acr_00156	Chemotaxis response regulator protein-glutamate methylesterase	cheB_2		Acr_00156	protein-glutamate methylesterase CheB [Arcobacter sp. L]
Acr_00157	hypothetical protein			Acr_00157	phage integrase [Arcobacter butzleri ED-1]
Acr_00158	Tyrosine recombinase XerD	xerD_1		Acr_00158	phage integrase [Arcobacter sp. L]
Acr_00159	Spore protein SP21	hspA_1		Acr_00159	heat shock protein Hsp20 [Arcobacter nitrofigilis DSM 7299]
Acr_00160	Spore protein SP21	hspA_2		Acr_00160	molecular chaperone (small heat shock protein) [Desulfomonile tiedjei DSM 6799]
Acr_00161	hypothetical protein			Acr_00161	peptidase S1 [Sulfurimonas sp. AST-10]
Acr_00162	hypothetical protein			Acr_00162	hypothetical protein [Sulfurimonas sp. AST-10]
Acr_00163	hypothetical protein			Acr_00163	hypothetical protein [Arcobacter nitrofigilis DSM 7299]
Acr_00164	hypothetical protein			Acr_00164	hypothetical protein [Arcobacter sp. L]
Acr_00165	Oligopeptidase A	prlC		Acr_00165	oligopeptidase A [Arcobacter sp. L]
Acr_00166	Release factor glutamine methyltransferase	prmC		Acr_00166	modification methylase [Arcobacter sp. L]
Acr_00167	Oxygen-independent coproporphyrinogen-III oxidase 1	hemN_1		Acr_00167	oxygen-independent coproporphyrinogen III oxidase [Arcobacter nitrofigilis DSM 7299]
Acr_00168	RNA pyrophosphohydrolase	rppH		Acr_00168	dinucleoside polyphosphate hydrolase [Arcobacter sp. L]
Acr_00169	Aspartokinase	ask		Acr_00169	aspartokinase [Arcobacter butzleri RM4018]
Acr_00170	Aspartokinase	lysC		Acr_00170	aspartokinase [Arcobacter butzleri RM4018]
Acr_00171	DNA replication regulator			Acr_00171	hypothetical protein [Arcobacter sp. L]
Acr_00172	DNA polymerase III subunit delta'			Acr_00172	putative DNA polymerase III delta prime subunit [Arcobacter sp. L]
Acr_00173	Dihydropteroate synthase	folP		Acr_00173	dihydropteroate synthase [Arcobacter butzleri RM4018]
Acr_00174	Arogenate dehydrogenase	tyrC		Acr_00174	chorismate mutase / prephenate dehydrogenase [Arcobacter butzleri 7h1h]
Acr_00175	Outer membrane protein Omp85	bamA		Acr_00175	outer membrane protein assembly complex, YaeT protein [Arcobacter butzleri 7h1h]
Acr_00176	FO synthase subunit 2			Acr_00176	radical SAM domain-containing protein [Arcobacter nitrofigilis DSM 7299]
Acr_00177	Peptidase M16 inactive domain protein			Acr_00177	peptidase [Arcobacter butzleri ED-1]
Acr_00178	Glutamate--tRNA ligase 1	gltX1		Acr_00178	glutamylglutaminyl-tRNA synthase [Arcobacter sp. L]
Acr_00179	YGGT family protein			Acr_00179	hypothetical protein [Arcobacter nitrofigilis DSM 7299]
Acr_00180	hypothetical protein			Acr_00180	hypothetical protein [Arcobacter nitrofigilis DSM 7299]
Acr_00181	Transglycosylase SLT domain protein
Acr_00182	hypothetical protein			Acr_00182	hypothetical protein [Arcobacter nitrofigilis DSM 7299]
Acr_00183	Molybdopterin-guanine dinucleotide biosynthesis protein B	mobB		Acr_00183	molybdopterin-guanine dinucleotide biosynthesis protein [Arcobacter butzleri RM4018]
Acr_00184	Fructose-1,6-bisphosphatase class 1	fbp_1		Acr_00184	fructose-bisphosphatase [Arcobacter nitrofigilis DSM 7299]
Acr_00185	hypothetical protein			Acr_00185	hypothetical protein Abu_1220 [Arcobacter butzleri RM4018]
Acr_00186	Methionine--tRNA ligase	metG		Acr_00186	methionyl-tRNA synthetase [Arcobacter butzleri]
Acr_00187	hypothetical protein			Acr_00187	hypothetical protein Abu_1222 [Arcobacter butzleri RM4018]
Acr_00188	hypothetical protein			Acr_00188	hypothetical protein [Arcobacter sp. L]
Acr_00189	putative HTH-type transcriptional regulator			Acr_00189	peptidase [Arcobacter sp. L]
Acr_00190	hypothetical protein
Acr_00191	oxaloacetate decarboxylase subunit gamma			Acr_00191	sodium pump decarboxylase subunit gamma [Arcobacter nitrofigilis DSM 7299]
Acr_00192	2-oxoglutarate carboxylase large subunit	cfiA		Acr_00192	pyruvate carboxylase [Arcobacter nitrofigilis DSM 7299]
Acr_00193	Glutaconyl-CoA decarboxylase subunit beta	gcdB		Acr_00193	sodium ion-translocating decarboxylase subunit beta [Arcobacter nitrofigilis DSM 7299]
Acr_00194	Phosphoenolpyruvate carboxykinase [ATP]	pckA		Acr_00194	phosphoenolpyruvate carboxykinase [Arcobacter sp. L]
Acr_00195	hypothetical protein			Acr_00195	hypothetical protein [Arcobacter nitrofigilis DSM 7299]
Acr_00196	Riboflavin biosynthesis protein RibBA	ribBA		Acr_00196	3,4-dihydroxy-2-butanone 4-phosphate synthase/GTP cyclohydrolase II protein [Arcobacter sp. L]
Acr_00199	hypothetical protein			Acr_00199	hypothetical protein [Arcobacter sp. L]
Acr_00200	hypothetical protein
Acr_00201	hypothetical protein
Acr_00202	hypothetical protein
Acr_00205	hypothetical protein			Acr_00205	hypothetical protein [Arcobacter butzleri ED-1]
Acr_00206	Glycine--tRNA ligase beta subunit	glyS		Acr_00206	glycyl-tRNA synthetase subunit beta [Arcobacter butzleri]
Acr_00207	hypothetical protein			Acr_00207	hypothetical protein [Arcobacter nitrofigilis DSM 7299]
Acr_00208	hypothetical protein			Acr_00208	cytochrome c class I [Arcobacter nitrofigilis DSM 7299]
Acr_00209	hypothetical protein			Acr_00209	hypothetical protein [Arcobacter butzleri ED-1]
Acr_00210	hypothetical protein			Acr_00210	hypothetical protein [Arcobacter sp. L]
Acr_00211	Ribosomal RNA small subunit methyltransferase G	rsmG		Acr_00211	16S rRNA methyltransferase GidB [Arcobacter sp. L]
Acr_00212	GTP cyclohydrolase-2	ribA		Acr_00212	GTP cyclohydrolase II [Arcobacter sp. L]
Acr_00213	Delta-aminolevulinic acid dehydratase	hemB		Acr_00213	delta-aminolevulinic acid dehydratase [Arcobacter butzleri RM4018]
Acr_00214	Aerotaxis receptor	aer_1		Acr_00214	two-component sensor kinase [Arcobacter sp. L]
Acr_00215	hypothetical protein
Acr_00216	Response regulator ArlR	arlR_2		Acr_00216	winged helix family two component transcriptional regulator [Arcobacter nitrofigilis DSM 7299]
Acr_00217	Mycobacterial persistence regulator A	mprA_1		Acr_00217	response regulator receiver protein [Arcobacter nitrofigilis DSM 7299]
Acr_00218	Fumarate reductase flavoprotein subunit precursor			Acr_00218	flavocytochrome c [Arcobacter nitrofigilis DSM 7299]
Acr_00219	hypothetical protein			Acr_00219	flavocytochrome c heme subunit [Arcobacter nitrofigilis DSM 7299]
Acr_00220	Denitrification system component NirT	nirT		Acr_00220	NapC/NirT cytochrome c domain-containing protein [Arcobacter nitrofigilis DSM 7299]
Acr_00221	Pyruvate formate-lyase 1-activating enzyme	pflA		Acr_00221	hypothetical protein SUN_0257 [Sulfurovum sp. NBC37-1]
Acr_00222	anaerobic ribonucleoside-triphosphate reductase			Acr_00222	hypothetical protein [Campylobacter rectus]
Acr_00223	Anaerobic ribonucleoside-triphosphate reductase	nrdD		Acr_00223	anaerobic ribonucleoside triphosphate reductase [Arcobacter butzleri ED-1]
Acr_00224	Ornithine carbamoyltransferase	argF		Acr_00224	ornithine carbamoyltransferase [Arcobacter butzleri ED-1]
Acr_00225	Oxygen-independent coproporphyrinogen-III oxidase	hemN_2		Acr_00225	oxygen-independent coproporphyrinogen III oxidase [Arcobacter nitrofigilis DSM 7299]
Acr_00226	Lactate utilization protein A	lutA_1		Acr_00226	anaerobic glycerol-3-phosphate dehydrogenase subunit C [Arcobacter butzleri ED-1]
Acr_00227	Prolipoprotein diacylglyceryl transferase	lgt		Acr_00227	prolipoprotein diacylglyceryl transferase [Arcobacter butzleri ED-1]
Acr_00228	prolipoprotein diacylglyceryl transferase			Acr_00228	prolipoprotein diacylglyceryl transferase [Arcobacter nitrofigilis DSM 7299]
Acr_00229	Aerotaxis receptor	aer_2		Acr_00229	putative PAS/PAC sensor protein [Arcobacter nitrofigilis DSM 7299]
Acr_00230	putative protein containing a Zn-ribbon			Acr_00230	hypothetical protein [Arcobacter nitrofigilis DSM 7299]
Acr_00231	hypothetical protein			Acr_00231	hypothetical protein [Arcobacter sp. L]
Acr_00232	Mycobacterial persistence regulator A	mprA_2		Acr_00232	two-component response regulator [Arcobacter sp. L]
Acr_00233	DNA polymerase I	polA		Acr_00233	DNA polymerase I [Arcobacter nitrofigilis DSM 7299]
Acr_00234	Sensor protein FixL	fixL_1		Acr_00234	PAS/PAC sensor signal transduction histidine kinase [Arcobacter nitrofigilis DSM 7299]
Acr_00235	3-deoxy-manno-octulosonate cytidylyltransferase	kdsB		Acr_00235	3-deoxy-manno-octulosonate cytidylyltransferase [Arcobacter sp. L]
Acr_00236	putative diguanylate cyclase YdaM	ydaM_1		Acr_00236	hypothetical protein [Arcobacter sp. L]
Acr_00237	Lipopolysaccharide export system ATP-binding protein LptB	lptB_1		Acr_00237	ABC transporter-like protein [Arcobacter nitrofigilis DSM 7299]
Acr_00238	ADP-binding protein			Acr_00238	hypothetical protein [Arcobacter sp. L]
Acr_00239	Anthranilate phosphoribosyltransferase	trpD		Acr_00239	anthranilate phosphoribosyltransferase [Arcobacter butzleri ED-1]
Acr_00240	S4 domain protein			Acr_00240	S4 domain-containing protein [Arcobacter sp. L]
Acr_00241	Argininosuccinate synthase	argG		Acr_00241	argininosuccinate synthase [Arcobacter nitrofigilis DSM 7299]
Acr_00242	2,3,4,5-tetrahydropyridine-2,6-dicarboxylate N-acetyltransferase	dapH		Acr_00242	hypothetical protein [Arcobacter sp. L]
Acr_00243	hypothetical protein
Acr_00244	Mycobacterial persistence regulator A	mprA_3		Acr_00244	response regulator receiver [Desulfurispirillum indicum S5]
Acr_00245	Transcriptional regulatory protein CseB	cseB_1		Acr_00245	two-component response regulator [Arcobacter sp. L]
Acr_00246	hypothetical protein			Acr_00246	two-component sensor kinase [Arcobacter sp. L]
Acr_00247	Sensor protein FixL	fixL_2		Acr_00247	nodulation protein V [Sulfurimonas gotlandica]
Acr_00248	Low-potential cytochrome c	cyf_1		Acr_00248	cytochrome C [Sulfurospirillum deleyianum DSM 6946]
Acr_00249	Cyclic di-GMP phosphodiesterase response regulator RpfG	rpfG_1		Acr_00249	hypothetical protein [Sulfurimonas sp. AST-10]
Acr_00250	Stalked cell differentiation-controlling protein	pleD_1		Acr_00250	diguanylate cyclase [Arcobacter nitrofigilis DSM 7299]
Acr_00251	hypothetical protein			Acr_00251	hypothetical protein Abu_1092 [Arcobacter butzleri RM4018]
Acr_00252	dUTPase			Acr_00252	deoxyuridinetriphosphatase [Arcobacter butzleri RM4018]
Acr_00253	Sensor protein FixL	fixL_3		Acr_00253	two-component sensor kinase [Arcobacter sp. L]
Acr_00254	Nitrogen fixation regulatory protein	nifL		Acr_00254	two-component sensor kinase [Arcobacter sp. L]
Acr_00255	hypothetical protein
Acr_00256	hypothetical protein			Acr_00256	hypothetical protein A7H1H_1288 [Arcobacter butzleri 7h1h]
Acr_00257	Recombination protein RecR	recR		Acr_00257	recombination protein RecR [Arcobacter butzleri ED-1]
Acr_00258	Heat shock protein J	dnaJ_1		Acr_00258	chaperone protein DnaJ [Arcobacter sp. L]
Acr_00259	Tryptophan synthase beta chain	trpB_1		Acr_00259	tryptophan synthase subunit alpha [Arcobacter butzleri]
Acr_00260	Ribose 1,5-bisphosphate phosphokinase PhnN	phnN_3		Acr_00260	guanylate kinase/L-type calcium channel region [Arcobacter nitrofigilis DSM 7299]
Acr_00261	Streptogramin A acetyltransferase	vatD_3		Acr_00261	putative acetyltransferase (Virginiamycin streptogramin A chloramphenicol) [Clostridium sp. CAG:505]
Acr_00262	hypothetical protein			Acr_00262	hypothetical protein [Arcobacter nitrofigilis DSM 7299]
Acr_00263	hydroxyacylglutathione hydrolase			Acr_00263	beta-lactamase-like protein [Arcobacter nitrofigilis DSM 7299]
Acr_00264	putative diguanylate cyclase AdrA	adrA_1		Acr_00264	GGDEF domain-containing protein [Arcobacter sp. L]
Acr_00265	Stalked cell differentiation-controlling protein	pleD_2		Acr_00265	diguanylate cyclase [Arcobacter nitrofigilis DSM 7299]
Acr_00266	tRNA (mo5U34)-methyltransferase	cmoB		Acr_00266	hypothetical protein [Arcobacter butzleri ED-1]
Acr_00267	Cytochrome c biogenesis protein CcsA	ccsA		Acr_00267	cytochrome c assembly protein [Arcobacter nitrofigilis DSM 7299]
Acr_00268	Transcriptional regulatory protein PrrA	prrA_1		Acr_00268	two-component response regulator [Arcobacter sp. L]
Acr_00269	Virulence sensor protein BvgS precursor	bvgS_1		Acr_00269	two-component sensor kinase [Arcobacter sp. L]
Acr_00270	Stalked cell differentiation-controlling protein	pleD_3		Acr_00270	diguanylate cyclase [Sulfurimonas gotlandica]
Acr_00271	hypothetical protein			Acr_00271	hypothetical protein [Sulfurimonas gotlandica]
Acr_00272	hypothetical protein			Acr_00272	ABC transporter-like protein [Arcobacter nitrofigilis DSM 7299]
Acr_00273	putative ABC transporter ATP-binding protein YheS	yheS_1		Acr_00273	ABC transporter ATP-binding component [Arcobacter sp. L]
Acr_00274	Acyl-ACP thioesterase			Acr_00274	acyl-ACP thioesterase [Arcobacter nitrofigilis DSM 7299]
Acr_00275	Acyl-ACP thioesterase			Acr_00275	acyl-ACP thioesterase [Arcobacter nitrofigilis DSM 7299]
Acr_00276	hypothetical protein			Acr_00276	hypothetical protein [Arcobacter sp. L]
Acr_00277	putative methyltransferase			Acr_00277	Type III restriction-modification system methylation subunit [Lactococcus raffinolactis]
Acr_00278	Restriction endonuclease			Acr_00278	type III restriction enzyme res subunit [Clostridium sp. CAG:288]
Acr_00279	hypothetical protein			Acr_00279	hypothetical protein Cpar_1104 [Chlorobaculum parvum NCIB 8327]
Acr_00280	Beta-lactamase OXA-15 precursor	bla_1		Acr_00280	beta-lactamase [Sulfurimonas gotlandica]
Acr_00281	Beta-lactamase OXA-2 precursor	bla_2		Acr_00281	beta-lactamase [Sulfurimonas gotlandica]
Acr_00282	Dihydrolipoyl dehydrogenase	lpdA		Acr_00282	dihydrolipoamide dehydrogenase [Arcobacter nitrofigilis DSM 7299]
Acr_00283	Dihydrolipoyllysine-residue acetyltransferase component of pyruvate dehydrogenase complex	aceF		Acr_00283	pyruvate dehydrogenase complex dihydrolipoamide acetyltransferase [Arcobacter nitrofigilis DSM 7299]
Acr_00284	Pyruvate dehydrogenase E1 component	aceE		Acr_00284	2-oxo-acid dehydrogenase E1 subunit, homodimeric type [Arcobacter nitrofigilis DSM 7299]
Acr_00285	Octanoyltransferase LipM	lipM		Acr_00285	biotin/lipoate A/B protein ligase [Arcobacter nitrofigilis DSM 7299]
Acr_00286	Lipoyl synthase	lipA		Acr_00286	lipoic acid synthetase [Arcobacter nitrofigilis DSM 7299]
Acr_00287	Transcriptional regulator KdgR	kdgR		Acr_00287	IclR family transcriptional regulator [Arcobacter nitrofigilis DSM 7299]
Acr_00288	Citrate lyase beta subunit			Acr_00288	HpcH/HpaI aldolase [Arcobacter nitrofigilis DSM 7299]
Acr_00289	citrate (pro-3S)-lyase, beta subunit			Acr_00289	hypothetical protein Abu_1924 [Arcobacter butzleri RM4018]
Acr_00290	Benzoate--CoA ligase	bclA		Acr_00290	AMP-dependent synthetase and ligase [Arcobacter nitrofigilis DSM 7299]
Acr_00291	(3S)-malyl-CoA thioesterase	mcl2		Acr_00291	AMP-dependent synthase and ligase [Arcobacter sp. L]
Acr_00292	bifunctional aldehyde dehydrogenase/enoyl-CoA hydratase			Acr_00292	dehydratase [Arcobacter sp. L]
Acr_00293	Malyl-CoA lyase	mcl1		Acr_00293	putative citrate lyase [Arcobacter nitrofigilis DSM 7299]
Acr_00294	hypothetical protein			Acr_00294	hypothetical protein [Arcobacter nitrofigilis DSM 7299]
Acr_00295	hypothetical protein			Acr_00295	Cache sensor domaining-containing methyl-accepting chemotaxis sensory transducer [Arcobacter nitrofigilis DSM 7299]
Acr_00296	hypothetical protein			Acr_00296	Cache sensor domaining-containing methyl-accepting chemotaxis sensory transducer [Arcobacter nitrofigilis DSM 7299]
Acr_00297	Aspartate chemoreceptor protein	tar_1		Acr_00297	Cache sensor domaining-containing methyl-accepting chemotaxis sensory transducer [Arcobacter nitrofigilis DSM 7299]
Acr_00298	NADP-dependent isopropanol dehydrogenase	adh		Acr_00298	alcohol dehydrogenase [Ethanoligenens harbinense YUAN-3]
Acr_00299	Ktr system potassium uptake protein A	ktrA		Acr_00299	TrkA-N domain-containing protein [Arcobacter nitrofigilis DSM 7299]
Acr_00300	Ktr system potassium uptake protein B	ktrB_1		Acr_00300	TrkH family potassium uptake protein [Arcobacter nitrofigilis DSM 7299]
Acr_00301	Ktr system potassium uptake protein B	ktrB_2		Acr_00301	TrkH family potassium uptake protein [Arcobacter nitrofigilis DSM 7299]
Acr_00302	Flavin reductase like domain protein			Acr_00302	hypothetical protein [Arcobacter nitrofigilis DSM 7299]
Acr_00303	Cytosol non-specific dipeptidase	pepD		Acr_00303	aminoacyl-histidine dipeptidase PepD [Arcobacter sp. L]
Acr_00304	hypothetical protein			Acr_00304	two-component sensor kinase [Arcobacter sp. L]
Acr_00305	putative transposase OrfB			Acr_00305	transposase [Wolinella succinogenes DSM 1740]
Acr_00306	Tetrathionate sensor histidine kinase TtrS	ttrS_1		Acr_00306	two-component sensor kinase [Arcobacter sp. L]
Acr_00307	Fumarate hydratase class I, anaerobic	fumB_1		Acr_00307	tartrate/fumarate subfamily hydro-lyase subunit alpha [Arcobacter nitrofigilis DSM 7299]
Acr_00308	Fumarate hydratase class II	fumC		Acr_00308	fumarate hydratase [Arcobacter butzleri ED-1]
Acr_00309	Dinitrogenase iron-molybdenum cofactor			Acr_00309	hypothetical protein [Arcobacter nitrofigilis DSM 7299]
Acr_00310	hypothetical protein
Acr_00311	Cytochrome d ubiquinol oxidase subunit 2	cydB		Acr_00311	cytochrome d ubiquinol oxidase subunit II [Arcobacter nitrofigilis DSM 7299]
Acr_00312	Cytochrome d ubiquinol oxidase subunit 1	cydA		Acr_00312	cytochrome bd ubiquinol oxidase subunit I [Arcobacter nitrofigilis DSM 7299]
Acr_00313	hypothetical protein			Acr_00313	hypothetical protein [Campylobacter gracilis]
Acr_00314	Aspartate chemoreceptor protein	tar_2		Acr_00314	methyl-accepting chemotaxis protein [Arcobacter sp. L]
Acr_00315	Fructosamine-3-kinase			Acr_00315	fructosamine kinase [Marinobacter santoriniensis]
Acr_00316	hypothetical protein			Acr_00316	hypothetical protein [Arcobacter sp. L]
Acr_00317	ubiquinone/menaquinone biosynthesis methyltransferase			Acr_00317	type 11 methyltransferase [Arcobacter nitrofigilis DSM 7299]
Acr_00318	DNA ligase	ligA_1		Acr_00318	NAD-dependent DNA ligase [Arcobacter nitrofigilis DSM 7299]
Acr_00319	hypothetical protein			Acr_00320	two-component sensor kinase [Arcobacter sp. L]
Acr_00320	Cyclic di-GMP phosphodiesterase response regulator RpfG	rpfG_2		Acr_00321	acyl-CoA thioester hydrolase [Arcobacter sp. L]
Acr_00321	putative acyl-CoA thioester hydrolase			Acr_00322	ABC transporter-like protein [Arcobacter nitrofigilis DSM 7299]
Acr_00322	putative ABC transporter ATP-binding protein YheS	yheS_2		Acr_00323	ATPase [Sulfurimonas gotlandica]
Acr_00323	putative cation-transporting ATPase F	ctpF_1		Acr_00324	ATPase [Sulfurimonas gotlandica]
Acr_00324	hypothetical protein			Acr_00325	phosphomethylpyrimidine kinase [Arcobacter nitrofigilis DSM 7299]
Acr_00325	Hydroxymethylpyrimidine/phosphomethylpyrimidine kinase	thiD		Acr_00326	thiamine-phosphate pyrophosphorylase [Sulfurihydrogenibium azorense Az-Fu1]
Acr_00326	Thiamine-phosphate synthase	thiE		Acr_00327	cobalamin (vitamin B12) biosynthesis protein CbiX [Arcobacter nitrofigilis DSM 7299]
Acr_00327	Sirohydrochlorin cobaltochelatase	cbiX		Acr_00328	hypothetical protein [Arcobacter nitrofigilis DSM 7299]
Acr_00328	hypothetical protein			Acr_00329	pyridoxamine 5'-phosphate oxidase [Arcobacter nitrofigilis DSM 7299]
Acr_00329	Pyridoxine/pyridoxamine 5'-phosphate oxidase	pdxH		Acr_00330	ABC-1 domain-containing protein [Arcobacter nitrofigilis DSM 7299]
Acr_00330	putative ubiquinone biosynthesis protein UbiB	ubiB_1		Acr_00331	outer membrane lipoprotein [Arcobacter sp. L]
Acr_00331	Outer membrane lipoprotein blc precursor	blc		Acr_00332	cold-shock protein [Arcobacter sp. L]
Acr_00332	hypothetical protein	cspA
Acr_00333	hypothetical protein
Acr_00334	outer membrane protein A			Acr_00334	membrane protein [Sulfurimonas gotlandica]
Acr_00335	MotA/TolQ/ExbB proton channel family protein			Acr_00335	hypothetical protein Abu_0271 [Arcobacter butzleri RM4018]
Acr_00336	tRNA sulfurtransferase	thiI		Acr_00336	thiamine biosynthesis/tRNA modification protein ThiI [Arcobacter nitrofigilis DSM 7299]
Acr_00337	molybdopterin biosynthesis protein MoeB			Acr_00337	hypothetical protein [Chitiniphilus shinanonensis]
Acr_00338	NADPH dehydrogenase	namA		Acr_00338	NADH:flavin oxidoreductase [Desulfuromonas acetoxidans]
Acr_00339	Putative NAD(P)H nitroreductase YfkO	yfkO		Acr_00339	nitroreductase [Arcobacter butzleri 7h1h]
Acr_00340	Alcohol dehydrogenase YqhD	yqhD_1		Acr_00340	iron-containing alcohol dehydrogenase [Arcobacter nitrofigilis DSM 7299]
Acr_00341	FMN reductase [NAD(P)H]	nfrA2		Acr_00341	nitroreductase [Arcobacter nitrofigilis DSM 7299]
Acr_00342	Modulator of drug activity B	mdaB		Acr_00342	flavodoxin-like fold domain-containing protein [Arcobacter butzleri RM4018]
Acr_00343	carboxylate/amino acid/amine transporter			Acr_00343	hypothetical protein Suden_1950 [Sulfurimonas denitrificans DSM 1251]
Acr_00344	HTH-type transcriptional activator HxlR	hxlR_1		Acr_00344	hypothetical protein [Arcobacter sp. L]
Acr_00345	auxin efflux carrier			Acr_00345	transporter [Sulfurimonas gotlandica]
Acr_00346	disulfide isomerase/thiol-disulfide oxidase			Acr_00346	thiol:disulfide interchange protein [Arcobacter sp. L]
Acr_00347	putative oxidoreductase YtbE	ytbE		Acr_00347	aldo/keto reductase [Arcobacter sp. L]
Acr_00348	Stage II sporulation protein E (SpoIIE)			Acr_00348	hypothetical protein NAMH_1190 [Nautilia profundicola AmH]
Acr_00349	hypothetical protein			Acr_00349	methyl-accepting chemotaxis protein [Arcobacter sp. L]
Acr_00350	Aspartate chemoreceptor protein	tar_3		Acr_00350	methyl-accepting chemotaxis protein [Arcobacter sp. L]
Acr_00352	3,4-dihydroxy-2-butanone 4-phosphate synthase	ribB		Acr_00352	3,4-dihydroxy-2-butanone 4-phosphate synthase [Arcobacter butzleri ED-1]
Acr_00353	hypothetical protein
Acr_00354	Alanine dehydrogenase	ald_1		Acr_00354	alanine dehydrogenase/PNT domain-containing protein [Arcobacter nitrofigilis DSM 7299]
Acr_00355	NYN domain protein			Acr_00355	hypothetical protein [Arcobacter nitrofigilis DSM 7299]
Acr_00356	putative alkylphosphonate utilization operon protein PhnA			Acr_00356	alkylphosphonate uptake protein [Arcobacter sp. L]
Acr_00357	DoxX			Acr_00357	hypothetical protein [Arcobacter butzleri ED-1]
Acr_00358	Pyrimidine-specific ribonucleoside hydrolase RihB	rihB		Acr_00358	nucleoside hydrolase [Pseudomonas syringae]
Acr_00359	hypothetical protein			Acr_00359	hypothetical protein [Marinomonas sp. MED121]
Acr_00360	putative acetyltransferase			Acr_00360	hypothetical protein [Arcobacter sp. L]
Acr_00361	putative kinase inhibitor			Acr_00361	PEBP family protein [Arcobacter nitrofigilis DSM 7299]
Acr_00362	6-N-hydroxylaminopurine resistance protein			Acr_00362	hypothetical protein [Arcobacter sp. L]
Acr_00363	alkylhydroperoxidase AhpD family core domain protein			Acr_00363	alkylhydroperoxidase [Brachymonas chironomi]
Acr_00364	HTH-type transcriptional regulatory protein GabR	gabR_1		Acr_00364	GntR family transcriptional regulator [Arcobacter sp. L]
Acr_00365	hypothetical protein			Acr_00365	hypothetical protein Lepto7376_1483 [Leptolyngbya sp. PCC 7376]
Acr_00366	Peptide methionine sulfoxide reductase MsrA	msrA		Acr_00366	peptide methionine sulfoxide reductase [gamma proteobacterium SCGC AAA007-O20]
Acr_00367	Putative acetyltransferase YjbC	yjbC		Acr_00367	hypothetical protein [Alistipes sp. AP11]
Acr_00368	hypothetical protein			Acr_00368	hypothetical protein [Arcobacter sp. L]
Acr_00369	carboxylate/amino acid/amine transporter			Acr_00369	transporter [Arcobacter butzleri]
Acr_00370	hypothetical protein			Acr_00370	hypothetical protein Abu_1045 [Arcobacter butzleri RM4018]
Acr_00371	hypothetical protein			Acr_00371	cyclic nucleotide-binding protein [Arcobacter butzleri RM4018]
Acr_00372	hypothetical protein			Acr_00372	hypothetical protein [Arcobacter butzleri]
Acr_00373	hypothetical protein			Acr_00373	antibiotic biosynthesis monooxygenase [Marinomonas mediterranea MMB-1]
Acr_00374	putative flavin-nucleotide-binding protein			Acr_00374	hypothetical protein [Arcobacter nitrofigilis DSM 7299]
Acr_00375	HTH-type transcriptional regulatory protein GabR	gabR_2		Acr_00375	GntR family transcriptional regulator [Arcobacter sp. L]
Acr_00376	HTH-type transcriptional regulatory protein GabR	gabR_3		Acr_00376	GntR family transcriptional regulator [Arcobacter butzleri RM4018]
Acr_00377	Stalked cell differentiation-controlling protein	pleD_4		Acr_00377	diguanylate cyclase [Arcobacter sp. L]
Acr_00378	hypothetical protein			Acr_00378	AraC family transcriptional regulator [Arcobacter nitrofigilis DSM 7299]
Acr_00379	Transposase IS116/IS110/IS902 family protein			Acr_00379	Mobile element protein [Bacillus thuringiensis YBT-1518]
Acr_00380	4-carboxymuconolactone decarboxylase			Acr_00380	carboxymuconolactone decarboxylase [Arcobacter nitrofigilis DSM 7299]
Acr_00381	hypothetical protein			Acr_00381	hypothetical protein [Arcobacter nitrofigilis DSM 7299]
Acr_00382	Succinyl-diaminopimelate desuccinylase	dapE		Acr_00382	succinyl-diaminopimelate desuccinylase [Arcobacter nitrofigilis DSM 7299]
Acr_00383	Sulfite exporter TauE/SafE			Acr_00383	hypothetical protein [Arcobacter sp. L]
Acr_00384	hypothetical protein			Acr_00384	hypothetical protein Dester_0719 [Desulfurobacterium thermolithotrophum DSM 11699]
Acr_00385	HTH-type transcriptional activator CmpR	cmpR		Acr_00385	LysR family transcriptional regulator [Arcobacter nitrofigilis DSM 7299]
Acr_00386	putative protein involved in outer membrane biogenesis			Acr_00386	hypothetical protein [Arcobacter nitrofigilis DSM 7299]
Acr_00387	hypothetical protein			Acr_00387	hypothetical protein [Arcobacter sp. L]
Acr_00388	MutS2 protein	mutS2		Acr_00388	recombination and DNA strand exchange inhibitor [Arcobacter sp. L]
Acr_00389	Aerotaxis receptor	aer_3		Acr_00389	methyl-accepting chemotaxis protein [Arcobacter sp. L]
Acr_00390	Dipeptide chemoreceptor protein	tap_1		Acr_00390	methyl-accepting chemotaxis protein [Arcobacter butzleri ED-1]
Acr_00391	4-hydroxy-2-oxovalerate aldolase			Acr_00391	HMGL family protein [Arcobacter butzleri RM4018]
Acr_00392	putative phage-associated protein			Acr_00392	hypothetical protein A7H1H_1033 [Arcobacter butzleri 7h1h]
Acr_00393	hypothetical protein
Acr_00394	Regulatory protein SoxS	soxS_1		Acr_00394	AraC family transcriptional regulator [Arcobacter nitrofigilis DSM 7299]
Acr_00395	DNA gyrase inhibitor			Acr_00395	AraC family transcriptional regulator [Arcobacter nitrofigilis DSM 7299]
Acr_00396	Na(+)/dicarboxylate symporter	sdcS		Acr_00396	sodium-sulphate symporter [Arcobacter sp. L]
Acr_00397	Molybdopterin adenylyltransferase	mog		Acr_00397	molybdenum cofactor biosynthesis protein [Arcobacter sp. L]
Acr_00398	hypothetical protein			Acr_00398	hypothetical protein [Arcobacter sp. L]
Acr_00399	ATP-dependent zinc metalloprotease FtsH	ftsH_1		Acr_00399	cell division protein FtsH [Arcobacter sp. L]
Acr_00400	Threonylcarbamoyladenosine tRNA methylthiotransferase MtaB	mtaB		Acr_00400	MiaB-like tRNA modifying enzyme [Arcobacter sp. L]
Acr_00401	Mechanosensitive ion channel			Acr_00401	hypothetical protein [Arcobacter sp. L]
Acr_00402	3-dehydroquinate synthase	aroB_1		Acr_00402	3-dehydroquinate synthase [Arcobacter nitrofigilis DSM 7299]
Acr_00403	Protein-disulfide isomerase			Acr_00403	DsbA oxidoreductase [Arcobacter nitrofigilis DSM 7299]
Acr_00404	Sulfite exporter TauE/SafE			Acr_00404	hypothetical protein [Arcobacter sp. L]
Acr_00405	hypothetical protein
Acr_00406	Ferric uptake regulation protein	fur_1		Acr_00406	ferric uptake regulation protein [Arcobacter sp. L]
Acr_00407	Diacylglycerol kinase	dgkA_1		Acr_00407	diacylglycerol kinase [Arcobacter sp. L]
Acr_00408	PAP2 (acid phosphatase) superfamily protein			Acr_00408	phosphoesterase PA-phosphatase-like protein [Arcobacter nitrofigilis DSM 7299]
Acr_00409	Phosphoethanolamine transferase EptA	eptA		Acr_00409	lipidA/FlgG phosphoethanolamine transferase [Arcobacter butzleri 7h1h]
Acr_00410	Lipoteichoic acid synthase 2	ltaS2		Acr_00410	hypothetical protein [Sulfurimonas sp. AST-10]
Acr_00411	hypothetical protein			Acr_00411	sulfatase [Sulfurimonas denitrificans DSM 1251]
Acr_00412	P-protein	pheA_1		Acr_00412	chorismate mutase/prephenate dehydratase [Arcobacter sp. L]
Acr_00413	Prephenate dehydratase	pheA_2		Acr_00413	chorismate mutase/prephenate dehydratase [Sulfurovum sp. NBC37-1]
Acr_00414	hypothetical protein			Acr_00414	putative porin [Arcobacter sp. L]
Acr_00415	outer membrane porin, OprD family			Acr_00415	putative porin [Arcobacter sp. L]
Acr_00416	putative inner membrane transporter yiJE	yijE_1		Acr_00416	hypothetical protein [Arcobacter sp. L]
Acr_00417	2-hydroxymuconate semialdehyde hydrolase	xylF		Acr_00417	2-hydroxymuconic semialdehyde hydrolase [Arcobacter sp. L]
Acr_00418	2-hydroxymuconate tautomerase	dmpI		Acr_00418	4-oxalocrotonate tautomerase [Arcobacter sp. L]
Acr_00419	2-hydroxyhexa-2,4-dienoate hydratase	tesE		Acr_00419	4-oxalocrotonate decarboxylase [Arcobacter sp. L]
Acr_00420	4-hydroxy-2-oxovalerate aldolase 4	bphI		Acr_00420	4-hydroxy-2-oxovalerate aldolase [Arcobacter sp. L]
Acr_00421	Acetaldehyde dehydrogenase 4	bphJ		Acr_00421	acetaldehyde dehydrogenase [Arcobacter sp. L]
Acr_00422	2-hydroxypent-2,4-dienoate hydratase	xylJ		Acr_00422	2-oxopent-4-enoate hydratase [Arcobacter sp. L]
Acr_00423	2-oxopent-4-enoate hydratase			Acr_00423	2-oxopent-4-enoate hydratase [Arcobacter sp. L]
Acr_00424	2-hydroxymuconic semialdehyde dehydrogenase	xylG		Acr_00424	2-hydroxymuconic semialdehyde dehydrogenase [Arcobacter sp. L]
Acr_00425	hypothetical protein			Acr_00425	hypothetical protein [Arcobacter sp. L]
Acr_00426	Metapyrocatechase	xylE		Acr_00426	catechol 2,3-dioxygenase [Arcobacter sp. L]
Acr_00427	Phenol hydroxylase P5 protein	mphP		Acr_00427	putative ferredoxin [Arcobacter sp. L]
Acr_00428	Malate dehydrogenase	mdh_1		Acr_00428	malate dehydrogenase [Arcobacter sp. L]
Acr_00429	putative sensor histidine kinase pdtaS	pdtaS_1		Acr_00429	two-component sensor kinase [Arcobacter sp. L]
Acr_00430	putative transcriptional regulatory protein pdtaR	pdtaR_1		Acr_00430	two-component response regulator [Arcobacter sp. L]
Acr_00431	HaeIII restriction endonuclease			Acr_00431	hypothetical protein [Parcubacteria bacterium SCGC AAA010-E09]
Acr_00432	Modification methylase HaeIII	haeIIIM_1		Acr_00432	DNA-cytosine methyltransferase [Sulfurospirillum deleyianum DSM 6946]
Acr_00433	Modification methylase HaeIII	haeIIIM_2		Acr_00433	DNA-cytosine methyltransferase [Sulfurospirillum deleyianum DSM 6946]
Acr_00434	Phenol hydroxylase P5 protein	dmpP		Acr_00434	oxidoreductase [Arcobacter sp. L]
Acr_00435	hypothetical protein			Acr_00435	phenol hydroxylase P4 subunit [Arcobacter sp. L]
Acr_00436	Toluene-4-monooxygenase system protein A	tmoA		Acr_00436	phenol hydroxylase P3 subunit [Arcobacter sp. L]
Acr_00437	Phenol hydroxylase P2 protein	dmpM		Acr_00437	phenol hydroxylase P2 subunit [Arcobacter sp. L]
Acr_00438	Phenol hydroxylase P1 protein	mphL_1		Acr_00438	phenol hydroxylase [Burkholderia kururiensis]
Acr_00439	Phenol hydroxylase P1 protein	mphL_2		Acr_00439	phenol hydroxylase P1 subunit [Arcobacter sp. L]
Acr_00440	Phenol hydroxylase subunit			Acr_00440	phenol hydrolase assembly protein [Arcobacter sp. L]
Acr_00441	putative sensor histidine kinase pdtaS	pdtaS_2		Acr_00441	two-component sensor kinase [Arcobacter sp. L]
Acr_00442	putative transcriptional regulatory protein pdtaR	pdtaR_2		Acr_00442	two-component response regulator [Arcobacter sp. L]
Acr_00443	putative transcription regulator containing HTH domain protein			Acr_00443	helix-turn-helix domain-containing protein [Sulfurospirillum deleyianum DSM 6946]
Acr_00445	hypothetical protein			Acr_00445	outer membrane adhesin like protein, partial [gamma proteobacterium BDW918]
Acr_00446	RTX-I toxin determinant B	apxIB_1		Acr_00446	ABC transporter [Campylobacter rectus]
Acr_00447	Outer membrane efflux protein BepC precursor	bepC_1		Acr_00447	hypothetical protein B649_07410 [uncultured Sulfuricurvum sp. RIFRC-1]
Acr_00448	Hemolysin secretion protein D, chromosomal	hlyD_1		Acr_00448	hemolysin secretion protein D [Sulfurimonas gotlandica]
Acr_00449	Response regulator protein VraR	vraR		Acr_00449	LuxR family transcriptional regulator [Campylobacter sp. FOBRC14]
Acr_00450	hypothetical protein			Acr_00450	hypothetical protein [Arcobacter nitrofigilis DSM 7299]
Acr_00451	Carbamoyl-phosphate synthase large chain	carB		Acr_00451	carbamoyl-phosphate synthase large subunit [Arcobacter nitrofigilis DSM 7299]
Acr_00452	Molybdopterin-synthase adenylyltransferase	moeB_1		Acr_00452	molybdopterin biosynthesis protein [Arcobacter sp. L]
Acr_00453	Type-1 restriction enzyme R protein	hsdR_1		Acr_00453	HsdR family type I site-specific deoxyribonuclease [Sulfurimonas autotrophica DSM 16294]
Acr_00454	Virulence protein			Acr_00454	hypothetical protein Fphi_1826 [Francisella philomiragia subsp. philomiragia ATCC 25017]
Acr_00455	hypothetical protein
Acr_00456	Adenosine monophosphate-protein transferase NmFic			Acr_00456	filamentation induced by cAMP protein fic [Sulfurimonas autotrophica DSM 16294]
Acr_00457	EcoKI restriction-modification system protein HsdS			Acr_00457	restriction modification system DNA specificity domain-containing protein [Sulfurimonas autotrophica DSM 16294]
Acr_00458	putative type I restriction enzymeP M protein			Acr_00458	type I site-specific deoxyribonuclease [Wolinella succinogenes DSM 1740]
Acr_00459	hypothetical protein
Acr_00460	Helix-turn-helix domain protein			Acr_00460	hypothetical protein [Campylobacter concisus]
Acr_00461	DNA repair protein RadC			Acr_00461	DNA repair protein RadC [Arcobacter nitrofigilis DSM 7299]
Acr_00462	exodeoxyribonuclease VII small subunit			Acr_00462	hypothetical protein [Arcobacter sp. L]
Acr_00463	Homoserine O-acetyltransferase	metX		Acr_00463	homoserine O-acetyltransferase [Arcobacter sp. L]
Acr_00464	Methionine gamma-lyase	mdeA_1		Acr_00464	O-acetylhomoserine sulfhydrylase [Nitratiruptor sp. SB155-2]
Acr_00465	hypothetical protein			Acr_00465	hypothetical protein [Arcobacter sp. L]
Acr_00466	Adenine deaminase			Acr_00466	adenosine deaminase [Psychrobacter cryohalolentis K5]
Acr_00467	Homoserine/homoserine lactone efflux protein	rhtB_1		Acr_00467	flagellin biosynthesis protein FlgM [Vibrio genomosp. F6]
Acr_00468	hypothetical protein			Acr_00468	hypothetical protein [Arcobacter nitrofigilis DSM 7299]
Acr_00469	hypothetical protein			Acr_00469	hypothetical protein [Arcobacter nitrofigilis DSM 7299]
Acr_00470	putative inner membrane protein			Acr_00470	hypothetical protein [Arcobacter nitrofigilis DSM 7299]
Acr_00471	acyl carrier protein phosphodiesterase			Acr_00471	hypothetical protein [Arcobacter nitrofigilis DSM 7299]
Acr_00472	LOG family protein YvdD	yvdD_1		Acr_00472	hypothetical protein [Arcobacter nitrofigilis DSM 7299]
Acr_00473	FKBP-type peptidyl-prolyl cis-trans isomerase SlyD	slyD_1		Acr_00473	peptidyl-prolyl cis-trans isomerase [Sulfurimonas sp. AST-10]
Acr_00474	FKBP-type peptidyl-prolyl cis-trans isomerase SlyD	slyD_2		Acr_00474	hypothetical protein B649_08250 [uncultured Sulfuricurvum sp. RIFRC-1]
Acr_00475	Mycobacterial persistence regulator A	mprA_4		Acr_00475	winged helix family two component transcriptional regulator [Arcobacter nitrofigilis DSM 7299]
Acr_00476	hypothetical protein			Acr_00476	integral membrane sensor signal transduction histidine kinase [Arcobacter nitrofigilis DSM 7299]
Acr_00477	Sensor protein FixL	fixL_4		Acr_00477	two-component sensor [Wolinella succinogenes DSM 1740]
Acr_00478	Tetrathionate reductase electron transport protein	ttrB_1		Acr_00478	4Fe-4S ferredoxin [Arcobacter nitrofigilis DSM 7299]
Acr_00479	tetrathionate reductase subunit C			Acr_00479	polysulfide reductase NrfD [Arcobacter nitrofigilis DSM 7299]
Acr_00480	Tetrathionate reductase subunit A precursor	ttrA_1		Acr_00480	TtrA protein [Arcobacter nitrofigilis DSM 7299]
Acr_00481	Tetrathionate reductase subunit A precursor	ttrA_2		Acr_00481	TtrA protein [Arcobacter nitrofigilis DSM 7299]
Acr_00482	Flavodoxin	fldA		Acr_00482	flavodoxin [Arcobacter nitrofigilis DSM 7299]
Acr_00483	nif11 domain/cupin domain protein			Acr_00483	hypothetical protein [Arcobacter sp. L]
Acr_00484	hypothetical protein			Acr_00484	hypothetical protein [Arcobacter sp. L]
Acr_00485	Copper outer membrane regulator	comR		Acr_00485	TetR family transcriptional regulator [Rhizobium sp. BR816]
Acr_00486	Multidrug resistance protein MdtN	mdtN		Acr_00486	HlyD-family secretion protein [Citrobacter freundii]
Acr_00487	Multidrug resistance protein B	emrB		Acr_00487	Inner membrane component of tripartite multidrug resistance system [Achromobacter xylosoxidans NH44784-1996]
Acr_00488	putative recombination protein RecB			Acr_00488	superfamily I DNA/RNA helicase-like protein [Pelobacter propionicus DSM 2379]
Acr_00489	hypothetical protein			Acr_00489	hypothetical protein [Thauera]
Acr_00490	hypothetical protein			Acr_00490	hypothetical protein Abu_1024 [Arcobacter butzleri RM4018]
Acr_00491	hypothetical protein
Acr_00492	hypothetical protein			Acr_00492	hypothetical protein A7H1H_1163 [Arcobacter butzleri 7h1h]
Acr_00493	hypothetical protein			Acr_00493	membrane protein [Fusobacterium nucleatum]
Acr_00494	hypothetical protein
Acr_00495	hypothetical protein			Acr_00495	small ribosomal protein 3 [Arcobacter nitrofigilis DSM 7299]
Acr_00496	hypothetical protein			Acr_00496	putative thiol-disulfide oxidoreductase DCC [Arcobacter nitrofigilis DSM 7299]
Acr_00497	hypothetical protein			Acr_00497	lysine transporter LysE [Reinekea blandensis]
Acr_00498	hypothetical protein			Acr_00498	hypothetical protein [Marinobacter sp. C1S70]
Acr_00499	hypothetical protein
Acr_00500	hypothetical protein			Acr_00500	mannose-6-phosphate isomerase [Shewanella violacea DSS12]
Acr_00501	hypothetical protein			Acr_00501	hypothetical protein Cag_0958 [Chlorobium chlorochromatii CaD3]
Acr_00502	HPP family protein			Acr_00502	hypothetical protein [Arcobacter sp. L]
Acr_00503	putative HTH-type transcriptional regulator YxaF	yxaF		Acr_00503	transcriptional regulator [Arcobacter sp. L]
Acr_00504	hypothetical protein			Acr_00504	hypothetical protein Sulba_1533 [Sulfurospirillum barnesii SES-3]
Acr_00505	hypothetical protein
Acr_00506	Glyoxalase-like domain protein			Acr_00506	hypothetical protein [Thermoplasmatales archaeon SCGC AB-540-F20]
Acr_00507	hypothetical protein
Acr_00508	hypothetical protein			Acr_00508	hypothetical protein [Verrucomicrobium spinosum]
Acr_00509	hypothetical protein			Acr_00509	hypothetical protein CtCNB1_3811 [Comamonas testosteroni CNB-2]
Acr_00510	integrase/recombinase			Acr_00510	integron integrase [Thiorhodococcus drewsii]
Acr_00511	Transposase			Acr_00511	integrase catalytic subunit [Moorella thermoacetica ATCC 39073]
Acr_00512	Chromosomal replication initiator protein DnaA	dnaA_1		Acr_00512	IstB domain-containing protein ATP-binding protein [Thermodesulfobium narugense DSM 14796]
Acr_00513	integrase/recombinase			Acr_00513	integron integrase [Sulfurimonas denitrificans DSM 1251]
Acr_00514	Inosine-5'-monophosphate dehydrogenase	guaB		Acr_00514	inosine 5'-monophosphate dehydrogenase [Arcobacter sp. L]
Acr_00515	Glutamyl-tRNA(Gln) amidotransferase subunit A	gatA		Acr_00515	glutamyl-tRNA(Gln) amidotransferase subunit A [Arcobacter nitrofigilis DSM 7299]
Acr_00516	hypothetical protein	rplQ		Acr_00516	50S ribosomal protein L17 [Arcobacter butzleri RM4018]
Acr_00517	DNA-directed RNA polymerase subunit alpha	rpoA		Acr_00517	DNA-directed RNA polymerase alpha subunit [Arcobacter sp. L]
Acr_00518	30S ribosomal protein S4	rpsD		Acr_00518	30S ribosomal protein S4 [Arcobacter nitrofigilis DSM 7299]
Acr_00519	30S ribosomal protein S11	rpsK		Acr_00519	30S ribosomal protein S11 [Arcobacter sp. L]
Acr_00520	30S ribosomal protein S13	rpsM		Acr_00520	30S ribosomal protein S13 [Arcobacter butzleri RM4018]
Acr_00521	hypothetical protein			Acr_00521	HIT family protein [Arcobacter butzleri RM4018]
Acr_00522	3-isopropylmalate dehydrogenase	leuB		Acr_00522	3-isopropylmalate dehydrogenase [Arcobacter nitrofigilis DSM 7299]
Acr_00523	2,3-dimethylmalate dehydratase small subunit	DmdB		Acr_00523	3-isopropylmalate dehydratase small subunit [Arcobacter butzleri RM4018]
Acr_00524	RNA polymerase sigma factor RpoD	rpoD		Acr_00524	RNA polymerase sigma factor RpoD [Arcobacter sp. L]
Acr_00525	hypothetical protein			Acr_00525	hypothetical protein [Arcobacter sp. L]
Acr_00526	hypothetical protein			Acr_00526	hypothetical protein [Arcobacter butzleri ED-1]
Acr_00527	Putative F0F1-ATPase subunit (ATPase_gene1)			Acr_00527	hypothetical protein Abu_1008 [Arcobacter butzleri RM4018]
Acr_00528	hypothetical protein			Acr_00528	hypothetical protein [Arcobacter sp. L]
Acr_00529	Glutamate-1-semialdehyde 2,1-aminomutase	hemL_1		Acr_00529	glutamate-1-semialdehyde-2,1-aminomutase [Arcobacter nitrofigilis DSM 7299]
Acr_00530	Glutamate-1-semialdehyde 2,1-aminomutase	hemL_2		Acr_00530	glutamate-1-semialdehyde aminotransferase [Arcobacter sp. L]
Acr_00531	hypothetical protein			Acr_00531	conserved hypothetical protein [Arcobacter butzleri]
Acr_00532	hypothetical protein			Acr_00532	TonB family protein [Arcobacter nitrofigilis DSM 7299]
Acr_00533	bifunctional homocysteine S-methyltransferase/5,10-methylenetetrahydrofolate reductase protein			Acr_00533	hypothetical protein [Arcobacter nitrofigilis DSM 7299]
Acr_00534	Protein of unknown function (Hypoth_ymh)			Acr_00534	hypothetical protein VP1853 [Vibrio parahaemolyticus RIMD 2210633]
Acr_00535	hypothetical protein
Acr_00536	Agmatinase	speB		Acr_00536	agmatinase [Arcobacter nitrofigilis DSM 7299]
Acr_00537	Rod shape-determining protein RodA	mrdB		Acr_00537	rod shape-determining protein RodA [Arcobacter butzleri]
Acr_00538	Ribosomal large subunit pseudouridine synthase D	rluD_1		Acr_00538	23S rRNA pseudouridine synthase [Arcobacter butzleri 7h1h]
Acr_00539	Fibronectin type III domain protein			Acr_00539	fibronectin type III domain-containing protein [Arcobacter nitrofigilis DSM 7299]
Acr_00540	tRNA (guanine-N(7)-)-methyltransferase	trmB		Acr_00540	tRNA (guanine-N(7)-)-methyltransferase [Arcobacter sp. L]
Acr_00541	Cell division ATP-binding protein FtsE	ftsE		Acr_00541	cell division ATP-binding protein FtsE [Arcobacter sp. L]
Acr_00542	hypothetical protein			Acr_00542	cell division protein FtsX [Arcobacter nitrofigilis DSM 7299]
Acr_00543	AmiB activator			Acr_00543	hypothetical protein [Arcobacter sp. L]
Acr_00544	Diguanylate cyclase DosC	dosC_1		Acr_00544	diguanylate cyclase [Arcobacter nitrofigilis DSM 7299]
Acr_00545	2,3,4,5-tetrahydropyridine-2,6-dicarboxylate N-succinyltransferase	dapD		Acr_00545	2,3,4,5-tetrahydropyridine-2-carboxylate N-succinyltransferase DapD [Arcobacter sp. L]
Acr_00546	Primosomal protein N'	priA		Acr_00546	primosome assembly protein PriA [Arcobacter butzleri RM4018]
Acr_00547	hypothetical protein			Acr_00547	hypothetical protein [Arcobacter nitrofigilis DSM 7299]
Acr_00548	hypothetical protein			Acr_00548	hypothetical protein [Arcobacter sp. L]
Acr_00549	hypothetical protein			Acr_00549	hypothetical protein [Arcobacter sp. L]
Acr_00550	Tellurite resistance protein			Acr_00550	hypothetical protein Abu_1399 [Arcobacter butzleri RM4018]
Acr_00551	LIV-I protein F	livF_1		Acr_00551	ABC transporter-like protein [Arcobacter nitrofigilis DSM 7299]
Acr_00552	Methionine import ATP-binding protein MetN 2	metN2		Acr_00552	ABC transporter-like protein [Arcobacter nitrofigilis DSM 7299]
Acr_00553	LIV-I protein H	livH_1		Acr_00553	inner-membrane translocator [Arcobacter nitrofigilis DSM 7299]
Acr_00554	LIV-I protein H	livH_2		Acr_00554	inner-membrane translocator [Arcobacter nitrofigilis DSM 7299]
Acr_00555	Leu/Ile/Val-binding protein precursor	livJ		Acr_00555	extracellular ligand-binding receptor [Arcobacter nitrofigilis DSM 7299]
Acr_00556	Hydrogenase/urease nickel incorporation protein HypA	hypA		Acr_00556	hydrogenase nickel incorporation protein HypA [Arcobacter nitrofigilis DSM 7299]
Acr_00557	Hydrogenase isoenzymes formation protein HypE	hypE		Acr_00557	hydrogenase expression/formation protein HypE [Arcobacter nitrofigilis DSM 7299]
Acr_00558	GMP synthase [glutamine-hydrolyzing]	guaA_1		Acr_00558	glutamine amidotransferase [Arcobacter nitrofigilis DSM 7299]
Acr_00559	Hydrogenase expression/formation protein HypD	hypD		Acr_00559	hydrogenase expression/formation protein HypD [Arcobacter nitrofigilis DSM 7299]
Acr_00560	Hydrogenase isoenzymes formation protein HypC	hypC		Acr_00560	hydrogenase assembly protein HupF [Sulfurimonas sp. AST-10]
Acr_00561	Hydrogenase/urease nickel incorporation protein HypB	hypB		Acr_00561	hydrogenase [Sulfurovum sp. AR]
Acr_00562	Transposase			Acr_00562	hypothetical protein [Arcobacter nitrofigilis DSM 7299]
Acr_00563	integral membrane protein			Acr_00563	hypothetical protein [Arcobacter nitrofigilis DSM 7299]
Acr_00564	Na+-dependent transporters of the SNF family protein			Acr_00564	sodium:alanine symporter [Sulfurimonas gotlandica]
Acr_00565	Carbamoyltransferase HypF	hypF		Acr_00565	transcriptional regulator [Arcobacter sp. L]
Acr_00566	hypothetical protein			Acr_00566	hypothetical protein [Glaciecola polaris]
Acr_00567	hypothetical protein			Acr_00567	hypothetical protein [Arcobacter nitrofigilis DSM 7299]
Acr_00568	Hydrogenase maturation factor			Acr_00568	hypothetical protein [Arcobacter nitrofigilis DSM 7299]
Acr_00569	Hydrogenase 2 maturation protease	hybD_1		Acr_00569	[NiFe] hydrogenase maturation protease HydD [Arcobacter butzleri 7h1h]
Acr_00570	Quinone-reactive Ni/Fe-hydrogenase B-type cytochrome subunit	hydC		Acr_00570	Ni/Fe hydrogenase cytochrome b subunit [Arcobacter butzleri ED-1]
Acr_00571	Quinone-reactive Ni/Fe-hydrogenase large chain	hydB_1		Acr_00571	nickel-dependent hydrogenase large subunit [Arcobacter nitrofigilis DSM 7299]
Acr_00572	Quinone-reactive Ni/Fe-hydrogenase small chain precursor	hydA_1		Acr_00572	[NiFe] hydrogenase, small subunit [Arcobacter butzleri 7h1h]
Acr_00573	carbamoyltransferase HypF			Acr_00573	hypothetical protein A7H1H_1450 [Arcobacter butzleri 7h1h]
Acr_00574	Hydrogenase 2 maturation protease	hybD_2		Acr_00574	Ni/Fe hydrogenase, expression/formation protein [Arcobacter butzleri RM4018]
Acr_00575	putative Ni/Fe-hydrogenase B-type cytochrome subunit	hupC		Acr_00575	hydrogenase 1, cytochrome b subunit [Arcobacter butzleri 7h1h]
Acr_00576	Quinone-reactive Ni/Fe-hydrogenase large chain	hydB_2		Acr_00576	nickel-dependent hydrogenase large subunit [Arcobacter nitrofigilis DSM 7299]
Acr_00577	Quinone-reactive Ni/Fe-hydrogenase small chain precursor	hydA_2		Acr_00577	hydrogenase (NiFe) small subunit HydA [Arcobacter nitrofigilis DSM 7299]
Acr_00578	Periplasmic [NiFeSe] hydrogenase large subunit			Acr_00578	Ni/Fe-dependent hydrogenase large subunit [Arcobacter sp. L]
Acr_00579	Periplasmic [NiFe] hydrogenase small subunit precursor	hydA_3		Acr_00579	Ni/Fe-dependent hydrogenase small subunit [Arcobacter sp. L]
Acr_00580	hypothetical protein			Acr_00580	NADH ubiquinone oxidoreductase 20 kDa subunit [Arcobacter nitrofigilis DSM 7299]
Acr_00581	transcriptional regulator BetI			Acr_00581	TetR family transcriptional regulator [Arcobacter nitrofigilis DSM 7299]
Acr_00582	Aconitate hydratase 2	acnB		Acr_00582	aconitate hydratase 2/2-methylisocitrate dehydratase [Arcobacter sp. L]
Acr_00583	putative thioesterase domain protein			Acr_00583	putative acetyltransferase [Arcobacter sp. L]
Acr_00584	Aromatic amino acid exporter YddG	yddG		Acr_00584	hypothetical protein [Arcobacter nitrofigilis DSM 7299]
Acr_00585	TPR repeat-containing protein YfgC precursor	yfgC		Acr_00585	peptidase M48 Ste24p [Arcobacter nitrofigilis DSM 7299]
Acr_00586	putative transcriptional regulatory protein			Acr_00586	hypothetical protein [Arcobacter sp. L]
Acr_00587	Glycyl-glycine endopeptidase ALE-1 precursor			Acr_00587	hypothetical protein [Sulfurimonas sp. AST-10]
Acr_00588	putative phospholipid-binding lipoprotein MlaA precursor	mlaA		Acr_00588	VacJ family lipoprotein [Arcobacter nitrofigilis DSM 7299]
Acr_00589	putative phospholipid-binding protein MlaC precursor	mlaC		Acr_00589	toluene tolerance family protein [Arcobacter nitrofigilis DSM 7299]
Acr_00590	Putative membrane protein YdgH	ydgH		Acr_00590	hypothetical protein [Arcobacter nitrofigilis DSM 7299]
Acr_00591	LOG family protein YvdD	yvdD_2		Acr_00591	putative lysine decarboxylase family protein [Arcobacter butzleri 7h1h]
Acr_00592	hypothetical protein			Acr_00592	ModE repressor domain-containing protein [Arcobacter nitrofigilis DSM 7299]
Acr_00593	Phosphorylated carbohydrates phosphatase			Acr_00593	HAD family hydrolase [Sulfurimonas gotlandica]
Acr_00594	Aspartate aminotransferase	aspC		Acr_00594	class I and II aminotransferase [Sulfurospirillum deleyianum DSM 6946]
Acr_00595	hypothetical protein			Acr_00595	hypothetical protein [Arcobacter sp. L]
Acr_00596	hypothetical protein			Acr_00596	hypothetical protein Abu_1531 [Arcobacter butzleri RM4018]
Acr_00597	hypothetical protein			Acr_00597	hypothetical protein Sulba_0784 [Sulfurospirillum barnesii SES-3]
Acr_00598	hypothetical protein			Acr_00598	hypothetical protein [Arcobacter sp. L]
Acr_00599	hypothetical protein			Acr_00599	hypothetical protein [Arcobacter sp. L]
Acr_00600	Stage IV sporulation protein H	stoA		Acr_00600	putative lipoprotein thiredoxin [Arcobacter sp. L]
Acr_00601	Thiol-disulfide oxidoreductase C	bdbC		Acr_00601	Disulfide bond formation protein DsbB [Arcobacter nitrofigilis DSM 7299]
Acr_00602	Membrane-bound lytic murein transglycosylase B precursor	mltB		Acr_00602	membrane-bound lytic murein transglycosylase [Sulfurovum sp. NBC37-1]
Acr_00603	biotin biosynthesis protein BioC			Acr_00603	hypothetical protein [Arcobacter sp. L]
Acr_00604	PhoH-like protein	ybeZ_1		Acr_00604	phosphate starvation-induced protein [Arcobacter sp. L]
Acr_00605	hypothetical protein			Acr_00605	hypothetical protein A7H1H_1546 [Arcobacter butzleri 7h1h]
Acr_00606	hypothetical protein			Acr_00606	hypothetical protein [Arcobacter sp. L]
Acr_00607	Peptidyl-prolyl cis-trans isomerase C	ppiC		Acr_00607	peptidyl-prolyl cis-trans isomerase [Arcobacter sp. L]
Acr_00608	ATP-independent RNA helicase DbpA	dbpA_1		Acr_00608	ATP-dependent RNA helicase [Arcobacter sp. L]
Acr_00609	ATP-independent RNA helicase DbpA	dbpA_2		Acr_00609	ATP-dependent RNA helicase [Arcobacter sp. L]
Acr_00610	Inner membrane protein YohD	yohD_1		Acr_00610	hypothetical protein [Arcobacter nitrofigilis DSM 7299]
Acr_00611	Cyclic di-GMP phosphodiesterase YfgF	yfgF_1		Acr_00611	diguanylate cyclase/phosphodiesterase [Arcobacter sp. L]
Acr_00612	GGDEF domain protein			Acr_00612	hypothetical protein [Psychromonas hadalis]
Acr_00613	KipI antagonist	kipA		Acr_00613	urea amidolyase-like protein [Arcobacter nitrofigilis DSM 7299]
Acr_00614	Sporulation inhibitor KipI	kipI_1		Acr_00614	allophanate hydrolase subunit I [Arcobacter sp. L]
Acr_00615	Sporulation inhibitor KipI	kipI_2		Acr_00615	allophanate hydrolase subunit 1 [Arcobacter nitrofigilis DSM 7299]
Acr_00616	LamB/YcsF family protein			Acr_00616	hypothetical protein [Arcobacter sp. L]
Acr_00617	hypothetical protein			Acr_00617	conserved hypothetical protein (DUF4197 domain) [Arcobacter butzleri 7h1h]
Acr_00618	hypothetical protein
Acr_00619	Bacteriophytochrome cph2	cph2_1		Acr_00619	diguanylate cyclase [Acaryochloris sp. CCMEE 5410]
Acr_00620	SagB-type dehydrogenase domain protein			Acr_00620	SagB-type dehydrogenase domain-containing protein [Arcobacter nitrofigilis DSM 7299]
Acr_00621	hypothetical protein			Acr_00621	alpha-L-glutamate ligase [Psychromonas ossibalaenae]
Acr_00622	hypothetical protein			Acr_00622	hypothetical protein [Sulfurovum sp. AR]
Acr_00623	hypothetical protein			Acr_00623	hypothetical protein [Vibrio proteolyticus]
Acr_00624	hypothetical protein			Acr_00624	hypothetical protein [Arcobacter nitrofigilis DSM 7299]
Acr_00625	NAD-specific glutamate dehydrogenase	gdhB		Acr_00625	NAD-glutamate dehydrogenase [Arcobacter nitrofigilis DSM 7299]
Acr_00626	Cys-tRNA(Pro)/Cys-tRNA(Cys) deacylase YbaK	ybaK		Acr_00626	ybaK/ebsC protein [Arcobacter nitrofigilis DSM 7299]
Acr_00627	DNA alkylation repair enzyme			Acr_00627	putative DNA alkylation repair enzyme [Arcobacter nitrofigilis DSM 7299]
Acr_00628	Ferripyoverdine receptor precursor	fpvA_1		Acr_00628	TonB-denpendent receptor [Spongiibacter tropicus]
Acr_00629	fec operon regulator FecR			Acr_00629	sigma factor regulator [Arcobacter sp. L]
Acr_00630	RNA polymerase sigma factor YlaC	ylaC_1		Acr_00630	RNA polymerase sigma factor [Arcobacter butzleri ED-1]
Acr_00631	Cyclic di-GMP phosphodiesterase Gmr	gmr_1		Acr_00631	diguanylate cyclase/phosphodiesterase [Arcobacter nitrofigilis DSM 7299]
Acr_00632	hypothetical protein			Acr_00632	diguanylate cyclase/phosphodiesterase [Arcobacter nitrofigilis DSM 7299]
Acr_00633	putative N-acetyltransferase YjaB	yjaB		Acr_00633	GCN5 family N-acetyltransferase [Arcobacter butzleri]
Acr_00634	Manganese-dependent inorganic pyrophosphatase	ppaC		Acr_00634	inorganic diphosphatase [Arcobacter nitrofigilis DSM 7299]
Acr_00635	Ferritin	ftn		Acr_00635	ferroxidase [Arcobacter nitrofigilis DSM 7299]
Acr_00636	putative efflux pump membrane fusion protein			Acr_00636	secretion protein HlyD family protein [Arcobacter nitrofigilis DSM 7299]
Acr_00637	putative efflux pump membrane fusion protein			Acr_00637	secretion protein HlyD family protein [Arcobacter nitrofigilis DSM 7299]
Acr_00638	putative ABC transporter ATP-binding protein YbhF	ybhF_1		Acr_00638	ABC transporter-like protein [Arcobacter nitrofigilis DSM 7299]
Acr_00639	Inner membrane transport permease YbhS	ybhS		Acr_00639	ABC transporter [Arcobacter nitrofigilis DSM 7299]
Acr_00640	Inner membrane transport permease YbhR	ybhR		Acr_00640	ABC transporter [Arcobacter nitrofigilis DSM 7299]
Acr_00641	L-asparaginase 1	ansA_1		Acr_00641	asparaginase [Arcobacter butzleri]
Acr_00642	putative tautomerase			Acr_00642	4-oxalocrotonate tautomerase [Arcobacter nitrofigilis DSM 7299]
Acr_00643	multidrug resistance protein			Acr_00643	major facilitator superfamily protein [Arcobacter nitrofigilis DSM 7299]
Acr_00644	HTH-type transcriptional regulator GltR	gltR		Acr_00644	LysR family transcriptional regulator [Arcobacter sp. L]
Acr_00645	hypothetical protein
Acr_00646	Autoinducer 2 sensor kinase/phosphatase LuxQ	luxQ_1		Acr_00646	cache sensor signal transduction histidine kinase [Arcobacter sp. L]
Acr_00647	hypothetical protein
Acr_00648	Major Facilitator Superfamily protein			Acr_00648	major facilitator superfamily protein [Arcobacter nitrofigilis DSM 7299]
Acr_00649	hypothetical protein			Acr_00649	hypothetical protein [Arcobacter sp. L]
Acr_00650	Sulfite exporter TauE/SafE			Acr_00650	hypothetical protein [Arcobacter butzleri ED-1]
Acr_00651	hypothetical protein			Acr_00651	putative permease [Campylobacter curvus 525.92]
Acr_00652	hypothetical protein
Acr_00653	Exodeoxyribonuclease	exoA		Acr_00653	exodeoxyribonuclease III [Arcobacter nitrofigilis DSM 7299]
Acr_00654	hypothetical protein			Acr_00654	hypothetical protein Aave_3713 [Acidovorax citrulli AAC00-1]
Acr_00655	Transposase IS116/IS110/IS902 family protein			Acr_00655	transposase IS116/IS110/IS902 family protein [Sulfurimonas autotrophica DSM 16294]
Acr_00656	hypothetical protein			Acr_00656	hypothetical protein [Pseudomonas aeruginosa]
Acr_00657	plasmid maintenance protein CcdB			Acr_00657	plasmid maintenance protein CcdB [Methylobacter tundripaludum]
Acr_00658	Post-segregation antitoxin (ccd killing mechanism protein) encoded by the F plasmid			Acr_00658	CopG-like DNA-binding protein [Sulfurospirillum deleyianum DSM 6946]
Acr_00659	methyl-accepting protein IV			Acr_00659	methyl-accepting chemotaxis protein [Arcobacter sp. L]
Acr_00660	Aspartate chemoreceptor protein	tar_4		Acr_00660	methyl-accepting chemotaxis protein [Arcobacter sp. L]
Acr_00661	Cytochrome c551 peroxidase precursor	ccpA_1		Acr_00661	cytochrome-c peroxidase [Arcobacter nitrofigilis DSM 7299]
Acr_00662	hypothetical protein			Acr_00662	hypothetical protein [Arcobacter sp. L]
Acr_00663	ADP-ribosylglycohydrolase			Acr_00663	hypothetical protein [Sulfurimonas sp. AST-10]
Acr_00664	hypothetical protein			Acr_00664	hypothetical protein [Campylobacter curvus]
Acr_00665	Chaperone protein DnaJ	dnaJ_2		Acr_00665	DnaJ domain-containing protein [Arcobacter butzleri RM4018]
Acr_00666	Sensor protein FixL	fixL_5		Acr_00666	integral membrane sensor signal transduction histidine kinase [Arcobacter nitrofigilis DSM 7299]
Acr_00667	chaperone protein DnaJ			Acr_00667	heat shock protein DnaJ domain-containing protein [Arcobacter nitrofigilis DSM 7299]
Acr_00668	hypothetical protein			Acr_00668	hypothetical protein [Arcobacter nitrofigilis DSM 7299]
Acr_00669	Iron(II)-dependent oxidoreductase EgtB	egtB_1		Acr_00669	hypothetical protein [Amycolatopsis azurea]
Acr_00670	hypothetical protein			Acr_00670	hypothetical protein [Arcobacter nitrofigilis DSM 7299]
Acr_00671	hypothetical protein			Acr_00671	hypothetical protein [Arcobacter nitrofigilis DSM 7299]
Acr_00672	hypothetical protein			Acr_00672	hypothetical protein [Arcobacter nitrofigilis DSM 7299]
Acr_00673	Glycyl-glycine endopeptidase ALE-1 precursor			Acr_00673	hypothetical protein [Arcobacter sp. L]
Acr_00674	hypothetical protein			Acr_00674	hypothetical protein [Arcobacter sp. L]
Acr_00675	Dipeptide chemoreceptor protein	tap_2		Acr_00675	methyl-accepting chemotaxis sensory transducer [Arcobacter nitrofigilis DSM 7299]
Acr_00676	hypothetical protein			Acr_00676	hypothetical protein [Arcobacter sp. L]
Acr_00677	putative chitinase			Acr_00677	putative chitinase [Arcobacter sp. L]
Acr_00678	hypothetical protein
Acr_00679	putative O-linked N-acetylglucosamine transferase, SPINDLY family			Acr_00679	TPR repeat protein [Aggregatibacter actinomycetemcomitans D7S-1]
Acr_00680	transposase/IS protein			Acr_00680	hypothetical protein [Sulfurimonas sp. AST-10]
Acr_00681	Transposase			Acr_00681	hypothetical protein [Sulfurimonas sp. AST-10]
Acr_00682	hypothetical protein
Acr_00683	hypothetical protein			Acr_00683	chitinase class I domain protein [Haemophilus parainfluenzae]
Acr_00684	putative transposase OrfB			Acr_00684	transposase [Wolinella succinogenes DSM 1740]
Acr_00685	putative chitinase			Acr_00685	hypothetical protein [Actinobacillus capsulatus]
Acr_00686	Phage-related lysozyme (muraminidase)			Acr_00686	hypothetical protein [Cupriavidus sp. BIS7]
Acr_00687	baseplate hub subunit and tail lysozyme			Acr_00687	Rhs element Vgr protein [Arcobacter nitrofigilis DSM 7299]
Acr_00688	hypothetical protein			Acr_00689	hypothetical protein [Kingella oralis]
Acr_00689	Putative beta-lactamase HcpC precursor	hcpC_1		Acr_00689	hypothetical protein [Kingella oralis]
Acr_00690	hypothetical protein
Acr_00691	baseplate hub subunit and tail lysozyme			Acr_00691	Rhs element Vgr protein [Arcobacter nitrofigilis DSM 7299]
Acr_00692	Secreted protein hcp	hcpA_1		Acr_00692	hypothetical protein [Arcobacter sp. L]
Acr_00693	Serine/threonine-protein kinase PknB	pknB		Acr_00693	serine/threonine protein kinase [Arcobacter nitrofigilis DSM 7299]
Acr_00694	Serine/threonine phosphatase stp	stp		Acr_00694	protein serine/threonine phosphatase [Arcobacter nitrofigilis DSM 7299]
Acr_00695	type VI secretion protein IcmF			Acr_00695	type VI secretion protein IcmF [Arcobacter nitrofigilis DSM 7299]
Acr_00696	hypothetical protein			Acr_00696	type VI secretion protein IcmF [Arcobacter nitrofigilis DSM 7299]
Acr_00697	type IV/VI secretion system protein, DotU family			Acr_00697	type IV / VI secretion system protein [Arcobacter nitrofigilis DSM 7299]
Acr_00698	type IV/VI secretion system protein, DotU family			Acr_00698	type IV / VI secretion system protein [Arcobacter nitrofigilis DSM 7299]
Acr_00699	type VI secretion protein, family			Acr_00699	hypothetical protein [Arcobacter sp. L]
Acr_00700	type VI secretion lipoprotein, family			Acr_00700	type VI secretion lipoprotein [Arcobacter nitrofigilis DSM 7299]
Acr_00701	type VI secretion system FHA domain protein			Acr_00701	FHA domain-containing protein [Arcobacter nitrofigilis DSM 7299]
Acr_00702	type VI secretion system FHA domain protein			Acr_00702	FHA domain-containing protein [Arcobacter nitrofigilis DSM 7299]
Acr_00703	Chaperone protein ClpB 1	clpB1		Acr_00703	type VI secretion ATPase, ClpV1 family [Arcobacter nitrofigilis DSM 7299]
Acr_00704	type VI secretion protein, family			Acr_00704	type VI secretion protein [Arcobacter nitrofigilis DSM 7299]
Acr_00705	type VI secretion protein, family			Acr_00705	type VI secretion protein [Arcobacter nitrofigilis DSM 7299]
Acr_00706	type VI secretion system lysozyme-like protein			Acr_00706	type VI secretion system lysozyme-like protein [Arcobacter nitrofigilis DSM 7299]
Acr_00707	type VI secretion protein, EvpB/ family			Acr_00707	type VI secretion protein [Arcobacter nitrofigilis DSM 7299]
Acr_00708	type VI secretion protein, family			Acr_00708	type VI secretion protein [Arcobacter nitrofigilis DSM 7299]
Acr_00709	type VI secretion-associated protein, family			Acr_00709	ImpA domain-containing protein [Arcobacter nitrofigilis DSM 7299]
Acr_00710	hypothetical protein			Acr_00710	hypothetical protein [Arcobacter sp. L]
Acr_00711	putative O-linked N-acetylglucosamine transferase, SPINDLY family			Acr_00711	hypothetical protein [Arcobacter sp. L]
Acr_00712	hypothetical protein			Acr_00712	hypothetical protein [Arcobacter sp. L]
Acr_00713	putative O-linked N-acetylglucosamine transferase, SPINDLY family			Acr_00713	hypothetical protein [Arcobacter sp. L]
Acr_00714	hypothetical protein			Acr_00714	hypothetical protein [Arcobacter sp. L]
Acr_00715	putative O-linked N-acetylglucosamine transferase, SPINDLY family			Acr_00715	hypothetical protein [Arcobacter sp. L]
Acr_00716	hypothetical protein	bsaA		Acr_00716	glutathione peroxidase [Arcobacter sp. L]
Acr_00717	hypothetical protein			Acr_00717	CiaB protein [Arcobacter nitrofigilis DSM 7299]
Acr_00718	hypothetical protein			Acr_00718	CiaB protein [Arcobacter nitrofigilis DSM 7299]
Acr_00719	High temperature protein G	htpG		Acr_00719	heat shock protein 90 [Arcobacter butzleri RM4018]
Acr_00720	hypothetical protein			Acr_00720	hypothetical protein [Arcobacter nitrofigilis DSM 7299]
Acr_00721	Sulfite exporter TauE/SafE			Acr_00721	hypothetical protein [Arcobacter nitrofigilis DSM 7299]
Acr_00722	HTH-type transcriptional regulator YofA	yofA		Acr_00722	LysR family transcriptional regulator [Arcobacter nitrofigilis DSM 7299]
Acr_00723	p-hydroxybenzoic acid efflux pump subunit AaeA	aaeA		Acr_00723	secretion protein HlyD family protein [Arcobacter nitrofigilis DSM 7299]
Acr_00724	efflux system membrane protein			Acr_00724	hypothetical protein [Arcobacter nitrofigilis DSM 7299]
Acr_00725	p-hydroxybenzoic acid efflux pump subunit AaeB	aaeB		Acr_00725	fusaric acid resistance protein conserved region [Arcobacter nitrofigilis DSM 7299]
Acr_00726	Multidrug resistance outer membrane protein MdtP precursor	mdtP		Acr_00726	outer membrane efflux protein [Arcobacter nitrofigilis DSM 7299]
Acr_00727	Organic hydroperoxide resistance transcriptional regulator	ohrR		Acr_00727	MarR family transcriptional regulator [Arcobacter nitrofigilis DSM 7299]
Acr_00728	Acetyltransferase (GNAT) family protein			Acr_00728	N-acetyltransferase GCN5 [Arcobacter nitrofigilis DSM 7299]
Acr_00729	tol-pal system protein YbgF			Acr_00729	hypothetical protein Mmwyl1_0657 [Marinomonas sp. MWYL1]
Acr_00730	hypothetical protein			Acr_00730	hypothetical protein [Arcobacter nitrofigilis DSM 7299]
Acr_00731	hypothetical protein			Acr_00731	hypothetical protein [Arcobacter sp. L]
Acr_00732	hypothetical protein			Acr_00732	hypothetical protein [Arcobacter nitrofigilis DSM 7299]
Acr_00733	Cyclic di-GMP phosphodiesterase response regulator RpfG	rpfG_3		Acr_00733	HD_GYP domain response regulator [Arcobacter butzleri 7h1h]
Acr_00734	hypothetical protein			Acr_00734	hypothetical protein NAMH_1004 [Nautilia profundicola AmH]
Acr_00735	hypothetical protein			Acr_00735	hypothetical protein NAMH_1000 [Nautilia profundicola AmH]
Acr_00736	Bacterial extracellular solute-binding proteins, family 3			Acr_00736	hypothetical protein [Kiloniella laminariae]
Acr_00737	Virulence sensor protein BvgS precursor	bvgS_2		Acr_00737	multi-sensor signal transduction histidine kinase [Arcobacter nitrofigilis DSM 7299]
Acr_00738	Sensor protein FixL	fixL_6		Acr_00738	histidine kinase [Sulfurimonas gotlandica]
Acr_00739	hypothetical protein			Acr_00739	hypothetical protein [Sulfurovum sp. AR]
Acr_00740	Excinuclease ABC subunit C	uvrC		Acr_00740	excinuclease ABC subunit C [Arcobacter butzleri ED-1]
Acr_00741	Alanine racemase	alr		Acr_00741	alanine racemase [Arcobacter butzleri RM4018]
Acr_00742	Putative beta-lactamase HcpC precursor	hcpC_2		Acr_00742	hypothetical protein [Arcobacter sp. L]
Acr_00743	Magnesium transporter MgtE			Acr_00743	magnesium transporter [Arcobacter nitrofigilis DSM 7299]
Acr_00744	Zinc transport protein ZntB	zntB		Acr_00744	Mg2+ transporter protein [Arcobacter sp. L]
Acr_00745	Fe(II)-dependent oxygenase superfamily protein			Acr_00745	hypothetical protein [Arcobacter sp. L]
Acr_00746	competence damage-inducible protein A			Acr_00746	molybdopterin binding domain-containing protein [Arcobacter nitrofigilis DSM 7299]
Acr_00747	Adenylate kinase	adk		Acr_00747	adenylate kinase [Arcobacter nitrofigilis DSM 7299]
Acr_00748	hypothetical protein			Acr_00748	hypothetical protein [Sulfurimonas sp. AST-10]
Acr_00749	Thioredoxin-related protein			Acr_00749	hypothetical protein [Sulfurovum sp. AR]
Acr_00750	putative radical SAM protein YgiQ			Acr_00750	radical SAM domain-containing protein [Arcobacter nitrofigilis DSM 7299]
Acr_00751	CheW-like domain protein			Acr_00751	CheW-like chemotaxis protein [Arcobacter sp. L]
Acr_00752	putative zinc transport system zinc-binding lipoprotein AdcA precursor	adcA_1		Acr_00752	cation ABC transporter substrate binding component [Arcobacter sp. L]
Acr_00753	Aspartate--tRNA ligase	aspS		Acr_00753	aspartyl-tRNA synthase [Arcobacter butzleri ED-1]
Acr_00754	hypothetical protein			Acr_00754	hypothetical protein [Arcobacter butzleri]
Acr_00755	uracil-DNA glycosylase, family 4			Acr_00755	uracil-DNA glycosylase [Arcobacter butzleri]
Acr_00756	hypothetical protein			Acr_00756	hypothetical protein [Arcobacter nitrofigilis DSM 7299]
Acr_00757	Stalked cell differentiation-controlling protein	pleD_5		Acr_00757	diguanylate cyclase [Arcobacter butzleri RM4018]
Acr_00758	hypothetical protein
Acr_00759	Translation initiation factor IF-1	infA		Acr_00759	translation initiation factor IF-1 [Arcobacter sp. L]
Acr_00760	Methionine aminopeptidase 1	map		Acr_00760	methionine aminopeptidase [Arcobacter butzleri RM4018]
Acr_00761	preprotein translocase subunit SecY			Acr_00761	preprotein translocase subunit SecY [Arcobacter nitrofigilis DSM 7299]
Acr_00762	50S ribosomal protein L15	rplO		Acr_00762	50S ribosomal protein L15 [Arcobacter sp. L]
Acr_00763	30S ribosomal protein S5	rpsE		Acr_00763	30S ribosomal protein S5 [Arcobacter nitrofigilis DSM 7299]
Acr_00764	hypothetical protein	rplR		Acr_00764	50S ribosomal protein L18 [Arcobacter nitrofigilis DSM 7299]
Acr_00765	hypothetical protein	rplF		Acr_00765	50S ribosomal protein L6 [Arcobacter nitrofigilis DSM 7299]
Acr_00766	30S ribosomal protein S8	rpsH		Acr_00766	30S ribosomal protein S8 [Arcobacter sp. L]
Acr_00767	hypothetical protein	rpsZ		Acr_00767	30S ribosomal protein S14 [Sulfurovum sp. NBC37-1]
Acr_00768	50S ribosomal protein L5	rplE		Acr_00768	50S ribosomal protein L5 [Arcobacter butzleri RM4018]
Acr_00769	50S ribosomal protein L24	rplX		Acr_00769	50S ribosomal protein L24 [Arcobacter nitrofigilis DSM 7299]
Acr_00770	50S ribosomal protein L14	rplN		Acr_00770	50S ribosomal protein L14 [Arcobacter nitrofigilis DSM 7299]
Acr_00771	30S ribosomal protein S17	rpsQ		Acr_00771	30S ribosomal protein S17 [Arcobacter nitrofigilis DSM 7299]
Acr_00772	50S ribosomal protein L29			Acr_00772	50S ribosomal protein L29 [Arcobacter nitrofigilis DSM 7299]
Acr_00773	50S ribosomal protein L16	rplP		Acr_00773	50S ribosomal protein L16 [Arcobacter sp. L]
Acr_00774	hypothetical protein	rpsC		Acr_00774	30S ribosomal protein S3 [Arcobacter nitrofigilis DSM 7299]
Acr_00775	50S ribosomal protein L22	rplV		Acr_00775	50S ribosomal protein L22 [Arcobacter sp. L]
Acr_00776	30S ribosomal protein S19	rpsS		Acr_00776	30S ribosomal protein S19 [Arcobacter nitrofigilis DSM 7299]
Acr_00777	50S ribosomal protein L2	rplB		Acr_00777	50S ribosomal protein L2 [Arcobacter butzleri RM4018]
Acr_00778	50S ribosomal protein L23	rplW		Acr_00778	50S ribosomal protein L23 [Arcobacter butzleri RM4018]
Acr_00779	50S ribosomal protein L4	rplD		Acr_00779	50S ribosomal protein L4 [Arcobacter nitrofigilis DSM 7299]
Acr_00780	50S ribosomal protein L3	rplC		Acr_00780	50S ribosomal protein L3 [Arcobacter nitrofigilis DSM 7299]
Acr_00781	hypothetical protein	rpsJ		Acr_00781	30S ribosomal protein S10 [Arcobacter nitrofigilis DSM 7299]
Acr_00782	Ribonuclease I precursor	rna		Acr_00782	hypothetical protein [Rhizobium sp. 2MFCol3.1]
Acr_00783	hypothetical protein			Acr_00783	hypothetical protein [Arcobacter nitrofigilis DSM 7299]
Acr_00784	hypothetical protein			Acr_00784	hypothetical protein [Campylobacter ureolyticus]
Acr_00785	soluble pyridine nucleotide transhydrogenase			Acr_00785	FAD-dependent pyridine nucleotide-disulfide oxidoreductase [Spirochaeta thermophila DSM 6578]
Acr_00786	hypothetical protein			Acr_00786	Hypothetical Protein [Herbaspirillum frisingense]
Acr_00787	D-amino acid dehydrogenase small subunit	dadA_2		Acr_00787	D-amino-acid dehydrogenase [Arcobacter nitrofigilis DSM 7299]
Acr_00788	hypothetical protein			Acr_00788	hypothetical protein [Arcobacter nitrofigilis DSM 7299]
Acr_00789	CAAX amino terminal protease self- immunity			Acr_00789	Abortive infection protein [Pseudoalteromonas spongiae]
Acr_00790	AP-4-A phosphorylase			Acr_00790	histidine triad protein [Arcobacter sp. L]
Acr_00791	UDP-N-acetylmuramoyl-tripeptide--D-alanyl-D- alanine ligase	murF		Acr_00791	UDP-N-acetylmuramoylalanyl-D-glutamyl-2,6-diaminopimelate ligase [Arcobacter sp. L]
Acr_00792	acetoin dehydrogenase E2 subunit dihydrolipoyllysine-residue acetyltransferase			Acr_00792	2-hydroxy-6-oxohepta-2,4-dienoate hydrolase [Arcobacter butzleri 7h1h]
Acr_00793	D-alanine--D-alanine ligase	ddl_1		Acr_00793	D-alanine--D-alanine ligase [Arcobacter nitrofigilis DSM 7299]
Acr_00794	Holliday junction ATP-dependent DNA helicase RuvA	ruvA		Acr_00794	Holliday junction DNA helicase RuvA [Arcobacter nitrofigilis DSM 7299]
Acr_00795	Dipeptide chemoreceptor protein	tap_3		Acr_00795	methyl-accepting chemotaxis protein [Arcobacter sp. L]
Acr_00796	hypothetical protein			Acr_00796	hypothetical protein [Arcobacter sp. L]
Acr_00797	tRNA pseudouridine synthase D	truD_1		Acr_00797	tRNA pseudouridine synthase D [Arcobacter butzleri RM4018]
Acr_00798	Thiamine-monophosphate kinase	thiL		Acr_00798	AIR synthase-like protein [Arcobacter nitrofigilis DSM 7299]
Acr_00799	Putative superoxide reductase			Acr_00799	desulfoferrodoxin [Arcobacter sp. L]
Acr_00800	Stalked cell differentiation-controlling protein	pleD_6		Acr_00800	diguanylate cyclase [Psychromonas ingrahamii 37]
Acr_00801	Signal transduction histidine kinase			Acr_00801	two-component sensor histidine kinase [Arcobacter butzleri RM4018]
Acr_00802	Transcriptional regulatory protein CseB	cseB_2		Acr_00802	winged helix family two component transcriptional regulator [Arcobacter nitrofigilis DSM 7299]
Acr_00803	hypothetical protein			Acr_00803	hypothetical protein [Arcobacter sp. L]
Acr_00804	putative recombination protein RecO			Acr_00804	putative recombination protein RecO [Arcobacter nitrofigilis DSM 7299]
Acr_00805	HDOD domain protein			Acr_00805	hypothetical protein [Arcobacter sp. L]
Acr_00806	Ribosome-binding ATPase YchF	ychF		Acr_00806	GTP-binding protein [Arcobacter butzleri RM4018]
Acr_00807	CRISPR-associated endoribonuclease Cas6			Acr_00807	CRISPR-associated protein Cas6 [Arcobacter nitrofigilis DSM 7299]
Acr_00808	hypothetical protein			Acr_00808	hypothetical protein [Caminibacter mediatlanticus]
Acr_00809	putative ATP-binding protein involved in virulence			Acr_00809	hypothetical protein PputGB1_4175 [Pseudomonas putida GB-1]
Acr_00810	putative ATP-binding protein involved in virulence			Acr_00810	RecF/RecN/SMC N-terminal domain-containing protein [Saprospira grandis]
Acr_00811	hypothetical protein			Acr_00811	TIGR02646 family protein [Saprospira grandis]
Acr_00812	CRISPR-associated protein, family			Acr_00812	CRISPR-associated protein [Caminibacter mediatlanticus]
Acr_00813	CRISPR-associated protein Cas5, subtype I-B/HMARI			Acr_00813	CRISPR-associated protein Cas5 [Campylobacter sp. 03-427]
Acr_00814	helicase Cas3			Acr_00814	hypothetical protein [Caminibacter mediatlanticus]
Acr_00815	CRISPR-associated protein Cas4			Acr_00815	CRISPR-associated protein Cas4 [Arcobacter nitrofigilis DSM 7299]
Acr_00816	hypothetical protein			Acr_00816	hypothetical protein [Thiovulum sp. ES]
Acr_00817	mRNA interferase MazF	mazF		Acr_00817	hypothetical protein [Thiomicrospira halophila]
Acr_00818	CRISPR-associated endonuclease Cas1	cas1		Acr_00818	CRISPR-associated protein Cas1 [Arcobacter nitrofigilis DSM 7299]
Acr_00819	CRISPR-associated endoribonuclease Cas2	cas2		Acr_00819	CRISPR-associated protein [Arcobacter sp. L]
Acr_00820	transposase/IS protein			Acr_00820	hypothetical protein [Sulfurimonas sp. AST-10]
Acr_00821	Transposase			Acr_00821	hypothetical protein [Sulfurimonas sp. AST-10]
Acr_00822	peroxiredoxin, subfamily			Acr_00822	redox protein, regulator of disulfide bond formation [Mesotoga prima MesG1.Ag.4.2]
Acr_00823	Bifunctional protein HldE	hldE_1		Acr_00823	rfaE bifunctional protein [Arcobacter nitrofigilis DSM 7299]
Acr_00824	Cytosol aminopeptidase	pepA		Acr_00824	leucyl aminopeptidase [Arcobacter nitrofigilis DSM 7299]
Acr_00825	Inner membrane protein YohD	yohD_2		Acr_00825	hypothetical protein [Arcobacter nitrofigilis DSM 7299]
Acr_00826	Tryptophan synthase beta chain	trpB_2		Acr_00826	tryptophan synthase subunit beta [Arcobacter nitrofigilis DSM 7299]
Acr_00827	Adenine phosphoribosyltransferase	apt		Acr_00827	adenine phosphoribosyltransferase [Arcobacter nitrofigilis DSM 7299]
Acr_00828	D,D-heptose 1,7-bisphosphate phosphatase	gmhB		Acr_00828	D,D-heptose 1,7-bisphosphate phosphatase [Arcobacter nitrofigilis DSM 7299]
Acr_00829	type II secretion system protein G			Acr_00829	hypothetical protein [Arcobacter sp. L]
Acr_00830	Replicative DNA helicase	dnaB		Acr_00830	replicative DNA helicase [Arcobacter nitrofigilis DSM 7299]
Acr_00831	4-hydroxy-3-methylbut-2-en-1-yl diphosphate synthase	ispG		Acr_00831	1-hydroxy-2-methyl-2-(E)-butenyl 4-diphosphate synthase [Arcobacter nitrofigilis DSM 7299]
Acr_00832	hypothetical protein			Acr_00832	integral membrane sensor signal transduction histidine kinase [Arcobacter nitrofigilis DSM 7299]
Acr_00833	Sporulation kinase A	kinA_1		Acr_00833	integral membrane sensor signal transduction histidine kinase [Arcobacter nitrofigilis DSM 7299]
Acr_00834	Colicin V production protein			Acr_00834	colicin V production protein [Arcobacter nitrofigilis DSM 7299]
Acr_00835	Lysine--tRNA ligase	lysS		Acr_00835	lysyl-tRNA synthase [Arcobacter sp. L]
Acr_00836	Serine hydroxymethyltransferase	glyA_1		Acr_00836	serine hydroxymethyltransferase [Arcobacter butzleri ED-1]
Acr_00837	Serine hydroxymethyltransferase	glyA_2		Acr_00837	serine hydroxymethyltransferase [Arcobacter butzleri ED-1]
Acr_00838	hypothetical protein			Acr_00838	sporulation domain-containing protein [Arcobacter nitrofigilis DSM 7299]
Acr_00839	Sporulation related domain protein			Acr_00839	hypothetical protein [Arcobacter butzleri]
Acr_00840	Anthranilate synthase component 1	trpE		Acr_00840	anthranilate synthase [Arcobacter sp. L]
Acr_00841	Pyridoxine 5'-phosphate synthase	pdxJ		Acr_00841	pyridoxal phosphate biosynthetic protein PdxJ [Arcobacter nitrofigilis DSM 7299]
Acr_00842	4-hydroxythreonine-4-phosphate dehydrogenase			Acr_00842	4-hydroxythreonine-4-phosphate dehydrogenase [Arcobacter butzleri]
Acr_00843	4-hydroxythreonine-4-phosphate dehydrogenase	pdxA		Acr_00843	4-hydroxythreonine-4-phosphate dehydrogenase [Arcobacter butzleri]
Acr_00844	hypothetical protein			Acr_00844	hypothetical protein [Arcobacter butzleri]
Acr_00845	Uridylate kinase	pyrH		Acr_00845	uridylate kinase [Arcobacter butzleri RM4018]
Acr_00846	DNA-directed RNA polymerase subunit omega			Acr_00846	DNA-directed RNA polymerase subunit omega [Arcobacter nitrofigilis DSM 7299]
Acr_00847	Bifunctional (p)ppGpp synthase/hydrolase RelA	relA		Acr_00847	ppGpp synthase/guanosine-3',5'-bis(diphosphate) 3'-pyrophosphohydrolase [Arcobacter sp. L]
Acr_00848	Tyrosine--tRNA ligase	tyrS		Acr_00848	tyrosyl-tRNA synthase [Arcobacter sp. L]
Acr_00849	Nitronate monooxygenase			Acr_00849	2-nitropropane dioxygenase [Arcobacter butzleri ED-1]
Acr_00850	N-acetylmuramoyl-L-alanine amidase AmiC precursor	amiC_1		Acr_00850	N-acetylmuramoyl-L-alanine amidase [Arcobacter nitrofigilis DSM 7299]
Acr_00851	NUDIX domain protein			Acr_00851	NUDIX hydrolase [Arcobacter nitrofigilis DSM 7299]
Acr_00852	lipopolysaccharide ABC transporter permease			Acr_00852	hypothetical protein [Arcobacter butzleri ED-1]
Acr_00853	Peptidyl-tRNA hydrolase	pth		Acr_00853	peptidyl-tRNA hydrolase [Arcobacter sp. L]
Acr_00854	General stress protein CTC	rplY		Acr_00854	ribosomal 5S rRNA E-loop binding protein Ctc/L25/TL5 [Arcobacter nitrofigilis DSM 7299]
Acr_00855	hypothetical protein			Acr_00855	hypothetical protein [Arcobacter nitrofigilis DSM 7299]
Acr_00856	Bifunctional protein FolD protein	folD		Acr_00856	methylenetetrahydrofolate dehydrogenase [Arcobacter nitrofigilis DSM 7299]
Acr_00857	Signal peptidase I	lepB		Acr_00857	signal peptidase I [Arcobacter nitrofigilis DSM 7299]
Acr_00858	Putative sugar phosphate isomerase YwlF	ywlF		Acr_00858	RpiB/LacA/LacB family sugar-phosphate isomerase [Arcobacter nitrofigilis DSM 7299]
Acr_00859	ribosomal-protein-alanine N-acetyltransferase			Acr_00859	N-acetyltransferase GCN5 [Arcobacter nitrofigilis DSM 7299]
Acr_00860	hypothetical protein			Acr_00860	hypothetical protein [Arcobacter nitrofigilis DSM 7299]
Acr_00861	5'-nucleotidase			Acr_00861	hypothetical protein Abu_0634 [Arcobacter butzleri RM4018]
Acr_00862	outer membrane receptor FepA			Acr_00862	TonB-dependent receptor protein [Arcobacter sp. L]
Acr_00863	hypothetical protein
Acr_00864	hypothetical protein			Acr_00864	hypothetical protein [Arcobacter sp. L]
Acr_00865	hypothetical protein			Acr_00865	hypothetical protein [Geminocystis herdmanii]
Acr_00866	hypothetical protein
Acr_00867	KDP operon transcriptional regulatory protein KdpE	kdpE		Acr_00867	transcriptional regulator [Arcobacter butzleri]
Acr_00868	response regulator PleD			Acr_00868	response regulator receiver sensor signal transduction histidine kinase [Desulfonatronospira thiodismutans]
Acr_00869	Sensor protein FixL	fixL_7		Acr_00869	response regulator receiver sensor signal transduction histidine kinase [Geobacter sp. M18]
Acr_00870	Cyclic di-GMP phosphodiesterase YfgF	yfgF_2		Acr_00870	response regulator receiver modulated diguanylate phosphodiesterase [Arcobacter nitrofigilis DSM 7299]
Acr_00871	Virulence sensor protein BvgS precursor	bvgS_3		Acr_00871	histidine kinase [Nitratifractor salsuginis DSM 16511]
Acr_00872	UV-endonuclease	pdg		Acr_00872	endonuclease III [Arcobacter nitrofigilis DSM 7299]
Acr_00873	Dipeptide chemoreceptor protein	tap_4		Acr_00873	methyl-accepting chemotaxis protein [Arcobacter sp. L]
Acr_00874	Chemotaxis regulator BdlA	bdlA_1		Acr_00874	PAS/PAC sensor-containing MCP-domain signal transduction protein [Arcobacter butzleri 7h1h]
Acr_00875	Chemotaxis regulator BdlA	bdlA_2		Acr_00875	Pas/Pac sensor domaining-containing methyl-accepting chemotaxis sensory transducer [Arcobacter nitrofigilis DSM 7299]
Acr_00876	Excinuclease ABC subunit B	uvrB		Acr_00876	excinuclease ABC subunit B [Arcobacter butzleri]
Acr_00877	polyphosphate kinase 2			Acr_00877	polyphosphate kinase [Arcobacter butzleri]
Acr_00878	hypothetical protein			Acr_00878	hypothetical protein [Arcobacter sp. L]
Acr_00879	hypothetical protein
Acr_00880	UDP-2,3-diacylglucosamine hydrolase			Acr_00880	metallophosphoesterase [Arcobacter nitrofigilis DSM 7299]
Acr_00881	N-acetyl-gamma-glutamyl-phosphate reductase	argC		Acr_00881	N-acetyl-gamma-glutamyl-phosphate reductase [Sulfurospirillum deleyianum DSM 6946]
Acr_00882	Transcript cleavage factor GreA	greA_1		Acr_00882	transcription elongation factor GreA [Arcobacter sp. L]
Acr_00883	Molybdopterin-synthase adenylyltransferase	moeB_2		Acr_00883	hypothetical protein [Arcobacter sp. L]
Acr_00884	Chemotaxis protein CheV	cheV		Acr_00884	response regulator receiver modulated CheW protein [Arcobacter nitrofigilis DSM 7299]
Acr_00885	Argininosuccinate lyase 1	argH1		Acr_00885	argininosuccinate lyase [Arcobacter sp. L]
Acr_00886	hypothetical protein			Acr_00886	hypothetical protein [Arcobacter sp. L]
Acr_00887	NifU-like protein	nifU		Acr_00887	nitrogen-fixing NifU domain-containing protein [Arcobacter nitrofigilis DSM 7299]
Acr_00888	Cysteine desulfurase	nifS		Acr_00888	cysteine desulfurase, NifS family [Arcobacter nitrofigilis DSM 7299]
Acr_00889	Sulfate starvation-induced protein 7	fliY_2		Acr_00889	family 3 extracellular solute-binding protein [Arcobacter nitrofigilis DSM 7299]
Acr_00890	Glutamine transport system permease protein GlnP	glnP_1		Acr_00890	polar amino acid ABC transporter inner membrane subunit [Arcobacter nitrofigilis DSM 7299]
Acr_00891	FeS cluster assembly protein SufB	sufB		Acr_00891	Fe-S assembly ABC transporter permease component [Arcobacter sp. L]
Acr_00892	putative ATP-dependent transporter SufC	sufC		Acr_00892	Fe-S assembly ABC transporter ATP-binding component [Arcobacter sp. L]
Acr_00893	FeS cluster assembly protein SufD	sufD		Acr_00893	Fe-S assembly protein [Arcobacter sp. L]
Acr_00894	Cysteine desulfurase	sufS		Acr_00894	selenocysteine lyase/cysteine desulfurase [Arcobacter butzleri 7h1h]
Acr_00895	Cysteine desulfuration protein SufE	sufE		Acr_00895	putative SUF regulatory protein [Arcobacter sp. L]
Acr_00896	putative FeS assembly SUF system protein SufT			Acr_00896	hypothetical protein Abu_0606 [Arcobacter butzleri RM4018]
Acr_00897	Inner membrane transport protein YnfM	ynfM_1		Acr_00897	major facilitator superfamily protein [Arcobacter nitrofigilis DSM 7299]
Acr_00898	Regulatory protein of adaptative response	ada_1		Acr_00898	AraC family transcriptional regulator [Arcobacter nitrofigilis DSM 7299]
Acr_00899	Transposase IS116/IS110/IS902 family protein			Acr_00899	Mobile element protein [Bacillus thuringiensis YBT-1518]
Acr_00900	putative DMT superfamily transporter inner membrane protein			Acr_00900	ABC transporter permease [Agrobacterium tumefaciens]
Acr_00901	secondary thiamine-phosphate synthase enzyme			Acr_00901	hypothetical protein [Vibrio furnissii]
Acr_00902	hypothetical protein
Acr_00903	NTE family protein RssA	rssA_1		Acr_00903	patatin [Sulfurovum sp. NBC37-1]
Acr_00904	Cytochrome c551 peroxidase precursor	ccpA_2		Acr_00904	cytochrome-c peroxidase [Arcobacter sp. L]
Acr_00905	hypothetical protein			Acr_00905	hypothetical protein [Arcobacter sp. L]
Acr_00906	Cystathionine beta-lyase	metC_1		Acr_00906	cystathionine gamma-synthase [Arcobacter sp. L]
Acr_00907	Cystathionine beta-lyase	metC_2		Acr_00907	Cys/Met metabolism pyridoxal-phosphate-dependent protein [Arcobacter nitrofigilis DSM 7299]
Acr_00908	anaerobic glycerol-3-phosphate dehydrogenase subunit B			Acr_00908	hypothetical protein Abu_0911 [Arcobacter butzleri RM4018]
Acr_00909	Dipeptide chemoreceptor protein	tap_5		Acr_00909	methyl-accepting chemotaxis protein [Arcobacter butzleri ED-1]
Acr_00910	nickel/cobalt efflux protein RcnA			Acr_00910	putative nickel transporter [Arcobacter butzleri ED-1]
Acr_00911	hypothetical protein
Acr_00912	hypothetical protein			Acr_00912	putative nickel transporter [Arcobacter sp. L]
Acr_00913	putative zinc transport system zinc-binding lipoprotein AdcA precursor	adcA_2		Acr_00913	putative cation ABC transporter substrate binding component [Arcobacter sp. L]
Acr_00914	Peroxide operon regulator	perR_1		Acr_00914	FUR family transcriptional regulator [Arcobacter sp. L]
Acr_00915	Sodium/proton antiporter NhaA	nhaA_1		Acr_00915	Na+/H+ antiporter NhaA [Arcobacter nitrofigilis DSM 7299]
Acr_00916	Methylphosphotriester-DNA--protein-cysteine S-methyltransferase	adaA_1		Acr_00916	AraC family transcriptional regulator [Arcobacter nitrofigilis DSM 7299]
Acr_00917	putative inner membrane transporter yiJE	yijE_2		Acr_00917	hypothetical protein Sdel_0036 [Sulfurospirillum deleyianum DSM 6946]
Acr_00918	Inner membrane protein YjeH	yjeH		Acr_00918	amino acid transporter [Sulfurospirillum barnesii SES-3]
Acr_00919	DNA-binding transcriptional repressor AcrR			Acr_00919	putative transcriptional regulator [Arcobacter sp. L]
Acr_00920	3-oxoacyl-[acyl-carrier-protein] reductase FabG	fabG_1		Acr_00920	NAD-dependent epimerase/dehydratase [Arcobacter nitrofigilis DSM 7299]
Acr_00921	Rhodanese-like domain protein			Acr_00921	Rhodanese-related sulfurtransferase [Sulfurospirillum barnesii SES-3]
Acr_00922	hypothetical protein			Acr_00922	hypothetical protein [Arcobacter sp. L]
Acr_00923	Lipid-binding protein	atpE		Acr_00923	F0F1 ATP synthase subunit C [Campylobacter fetus subsp. fetus 82-40]
Acr_00924	Aspartate chemoreceptor protein	tar_5		Acr_00924	methyl-accepting chemotaxis protein [Arcobacter butzleri RM4018]
Acr_00926	Glycine betaine transporter OpuD	opuD		Acr_00926	BCCT transporter [Hahella ganghwensis]
Acr_00927	Autoinducer 2 sensor kinase/phosphatase LuxQ	luxQ_2		Acr_00927	cache sensor signal transduction histidine kinase [Arcobacter sp. L]
Acr_00928	Virus attachment protein p12 family protein			Acr_00928	hypothetical protein A7H1H_1787 [Arcobacter butzleri 7h1h]
Acr_00929	ferrous iron transport protein A			Acr_00929	ferrous iron transport protein A [Arcobacter sp. L]
Acr_00930	Ferrous iron transport protein B	feoB_1		Acr_00930	ferrous iron transport protein B [Arcobacter sp. L]
Acr_00931	hypothetical protein			Acr_00931	hypothetical protein A7H1H_1792 [Arcobacter butzleri 7h1h]
Acr_00932	Nickel uptake substrate-specific transmembrane region			Acr_00932	nickel transport complex, NikM subunit, transmembrane [Sulfurospirillum deleyianum DSM 6946]
Acr_00933	hypothetical protein			Acr_00933	hypothetical protein Abu_0720 [Arcobacter butzleri RM4018]
Acr_00934	hypothetical protein			Acr_00934	hypothetical protein Sulba_1596 [Sulfurospirillum barnesii SES-3]
Acr_00935	hypothetical protein			Acr_00935	hypothetical protein Sulba_1596 [Sulfurospirillum barnesii SES-3]
Acr_00936	putative copper-exporting P-type ATPase V	ctpV_1		Acr_00936	heavy metal translocating P-type ATPase [Arcobacter sp. L]
Acr_00937	hypothetical protein			Acr_00937	hypothetical protein Sulba_1599 [Sulfurospirillum barnesii SES-3]
Acr_00938	hypothetical protein			Acr_00938	hypothetical protein Sulba_1600 [Sulfurospirillum barnesii SES-3]
Acr_00939	hypothetical protein			Acr_00939	hypothetical protein CCC13826_1386 [Campylobacter concisus 13826]
Acr_00940	hypothetical protein			Acr_00940	hypothetical protein Sulba_1602 [Sulfurospirillum barnesii SES-3]
Acr_00941	hypothetical protein			Acr_00941	hypothetical protein Sulba_1603 [Sulfurospirillum barnesii SES-3]
Acr_00942	putative copper-exporting P-type ATPase V	ctpV_2		Acr_00942	heavy metal translocating P-type ATPase [Sulfurospirillum barnesii SES-3]
Acr_00943	hypothetical protein
Acr_00944	putative iron-regulated protein			Acr_00944	hypothetical protein [Arcobacter sp. L]
Acr_00945	putative thiol oxidoreductase			Acr_00945	conserved hypothetical protein (DUF1111 domain) [Arcobacter butzleri 7h1h]
Acr_00946	putative periplasmic lipoprotein			Acr_00946	hypothetical protein COSY_0661 [Candidatus Vesicomyosocius okutanii HA]
Acr_00947	Fatty acid hydroxylase superfamily protein			Acr_00947	sterol desaturase-like protein [Arcobacter butzleri RM4018]
Acr_00948	Methylamine utilization protein MauG precursor	mauG		Acr_00948	diheme cytochrome c peroxidase [Arcobacter sp. L]
Acr_00949	TonB-dependent vitamin B12 receptor			Acr_00949	TonB-dependent receptor plug [Arcobacter nitrofigilis DSM 7299]
Acr_00950	hypothetical protein			Acr_00950	hypothetical protein [Arcobacter nitrofigilis DSM 7299]
Acr_00951	Stalked cell differentiation-controlling protein	pleD_7		Acr_00951	diguanylate cyclase/phosphodiesterase [Arcobacter nitrofigilis DSM 7299]
Acr_00952	transposase/IS protein			Acr_00952	hypothetical protein [Sulfurimonas sp. AST-10]
Acr_00953	Transposase			Acr_00953	hypothetical protein [Sulfurimonas sp. AST-10]
Acr_00954	Cyclic di-GMP phosphodiesterase YfgF	yfgF_3		Acr_00954	diguanylate cyclase/phosphodiesterase [Arcobacter nitrofigilis DSM 7299]
Acr_00955	hypothetical protein			Acr_00955	hypothetical protein A7H1H_0484 [Arcobacter butzleri 7h1h]
Acr_00956	Flavodoxin	isiB_1		Acr_00956	flavodoxin [Arcobacter sp. L]
Acr_00957	hypothetical protein			Acr_00957	hypothetical protein [Arcobacter sp. L]
Acr_00958	hypothetical protein
Acr_00959	hypothetical protein			Acr_00959	hypothetical protein [Arcobacter sp. L]
Acr_00960	MscS family inner membrane protein YnaI	ynaI		Acr_00960	hypothetical protein [Arcobacter sp. L]
Acr_00961	Sporulation kinase A	kinA_2		Acr_00961	histidine kinase [Sulfurimonas gotlandica]
Acr_00962	hypothetical protein			Acr_00962	hypothetical protein Abu_1753 [Arcobacter butzleri RM4018]
Acr_00963	hypothetical protein			Acr_00963	hypothetical protein [Arcobacter sp. L]
Acr_00964	DNA polymerase IV	dinB		Acr_00964	DNA polymerase IV [Arcobacter sp. L]
Acr_00965	Rhomboid protease GluP	gluP		Acr_00965	rhomboid-like protein [Arcobacter sp. L]
Acr_00966	hypothetical protein			Acr_00966	hypothetical protein [Arcobacter sp. L]
Acr_00967	Lon protease	lon		Acr_00967	ATP-dependent protease [Arcobacter sp. L]
Acr_00968	outer membrane biogenesis protein BamD			Acr_00968	hypothetical protein [Arcobacter sp. L]
Acr_00969	Pyrroline-5-carboxylate reductase	proC		Acr_00969	pyrroline-5-carboxylate reductase [Arcobacter sp. L]
Acr_00970	hypothetical protein			Acr_00970	hypothetical protein [Arcobacter butzleri ED-1]
Acr_00971	hypothetical protein			Acr_00971	hypothetical protein [Arcobacter nitrofigilis DSM 7299]
Acr_00972	hypothetical protein			Acr_00972	hypothetical protein [Arcobacter sp. L]
Acr_00973	Non-canonical purine NTP pyrophosphatase			Acr_00973	hypothetical protein [Arcobacter sp. L]
Acr_00974	Inner membrane transport protein YajR	yajR		Acr_00974	transport protein [Arcobacter sp. L]
Acr_00975	hypothetical protein			Acr_00975	transglutaminase [Arcobacter nitrofigilis DSM 7299]
Acr_00976	Oxygen sensor protein DosP	dosP_1		Acr_00976	hypothetical protein [Arcobacter sp. L]
Acr_00977	Multidrug transporter MdtC	mdtC		Acr_00977	acriflavin resistance protein [Arcobacter nitrofigilis DSM 7299]
Acr_00978	Cation efflux system protein CzcA	czcA		Acr_00978	acriflavin resistance protein [Arcobacter nitrofigilis DSM 7299]
Acr_00979	Regulatory protein of adaptative response	ada_2		Acr_00979	O6-methylguanine-DNA methyltransferase [Arcobacter sp. L]
Acr_00980	Serine hydroxymethyltransferase	glyA_3		Acr_00980	serine hydroxymethyltransferase [Arcobacter butzleri ED-1]
Acr_00981	hypothetical protein			Acr_00981	hypothetical protein [Arcobacter nitrofigilis DSM 7299]
Acr_00982	hypothetical protein			Acr_00982	hypothetical protein [Arcobacter sp. L]
Acr_00983	Valine--tRNA ligase	valS		Acr_00983	valyl-tRNA synthase [Arcobacter sp. L]
Acr_00984	Putative ATP-dependent DNA helicase YjcD	yjcD_1		Acr_00984	ATP-dependent DNA helicase UvrD [Arcobacter sp. L]
Acr_00985	Aspartate chemoreceptor protein	tar_6		Acr_00985	methyl-accepting chemotaxis protein [Arcobacter butzleri ED-1]
Acr_00986	putative thiol peroxidase	tpx		Acr_00986	thiol peroxidase [Arcobacter sp. L]
Acr_00987	hypothetical protein	cvfB		Acr_00987	hypothetical protein [Arcobacter nitrofigilis DSM 7299]
Acr_00988	Manganese transport system membrane protein MntB	mntB		Acr_00988	ABC transporter permease [Arcobacter butzleri ED-1]
Acr_00989	putative zinc transport system ATP-binding protein AdcC	adcC		Acr_00989	ABC transporter ATP-binding component [Arcobacter sp. L]
Acr_00990	Memo-like protein			Acr_00990	hypothetical protein [Arcobacter sp. L]
Acr_00991	glycyl-radical enzyme activating protein family protein			Acr_00991	hypothetical protein [Arcobacter sp. L]
Acr_00992	putative Fe-S oxidoreductase			Acr_00992	hypothetical protein [Arcobacter sp. L]
Acr_00993	hypothetical protein			Acr_00993	AMMECR1 domain-containing protein [Sulfurospirillum deleyianum DSM 6946]
Acr_00994	Ferrochelatase	hemH		Acr_00994	ferrochelatase [Arcobacter nitrofigilis DSM 7299]
Acr_00995	putative D,D-dipeptide transport ATP-binding protein DdpF	ddpF		Acr_00995	oligopeptide ABC transporter ATP-binding component [Arcobacter sp. L]
Acr_00996	Cytochrome c553			Acr_00996	periplasmic nitrate reductase small subunit [Arcobacter nitrofigilis DSM 7299]
Acr_00997	cytochrome oxidase maturation protein, cbb3-type			Acr_00997	hypothetical protein [Arcobacter sp. L]
Acr_00998	Copper-exporting P-type ATPase A	copA		Acr_00998	cation-transporting P-type ATPase [Arcobacter sp. L]
Acr_00999	Oxygen sensor protein DosP	dosP_2		Acr_00999	response regulator receiver modulated diguanylate cyclase/phosphodiesterase [Arcobacter nitrofigilis DSM 7299]
Acr_01000	Tetrathionate sensor histidine kinase TtrS	ttrS_2		Acr_01000	putative domain HDIG-containing protein [Desulfocapsa sulfexigens DSM 10523]
Acr_01001	hypothetical protein			Acr_01001	HDIG [delta proteobacterium MLMS-1]
Acr_01002	Cyclic di-GMP phosphodiesterase response regulator RpfG	rpfG_4		Acr_01002	response regulator [Sulfurimonas gotlandica]
Acr_01003	Guanylate kinase	gmk		Acr_01003	guanylate kinase [Arcobacter butzleri RM4018]
Acr_01004	hypothetical protein			Acr_01004	hypothetical protein [Arcobacter butzleri]
Acr_01005	hypothetical protein			Acr_01005	hypothetical protein Abu_0543 [Arcobacter butzleri RM4018]
Acr_01006	Macrolide export ATP-binding/permease protein MacB	macB_1		Acr_01006	ABC transporter ATP-binding component [Arcobacter sp. L]
Acr_01007	Elongation factor Ts	tsf		Acr_01007	translation elongation factor Ts [Arcobacter nitrofigilis DSM 7299]
Acr_01008	Vegetative protein 209	rpsB		Acr_01008	30S ribosomal protein S2 [Arcobacter butzleri RM4018]
Acr_01009	Thioredoxin reductase	trxB_1		Acr_01009	thioredoxin reductase [Nitratiruptor sp. SB155-2]
Acr_01010	magnesium chelatase ATPase subunit D			Acr_01010	ATPase [Arcobacter sp. L]
Acr_01011	hypothetical protein			Acr_01011	hypothetical protein NIS_0401 [Nitratiruptor sp. SB155-2]
Acr_01012	hypothetical protein			Acr_01012	hypothetical protein [Arcobacter sp. L]
Acr_01013	hypothetical protein			Acr_01013	hypothetical protein [Arcobacter sp. L]
Acr_01014	calcium-activated chloride channel protein 1			Acr_01014	hypothetical protein [Arcobacter sp. L]
Acr_01015	hypothetical protein			Acr_01015	hypothetical protein [Arcobacter nitrofigilis DSM 7299]
Acr_01016	UDP-N-acetylmuramoyl-L-alanyl-D-glutamate--LD- lysine ligase	murE		Acr_01016	UDP-N-acetylmuramyl tripeptide synthetase [Arcobacter nitrofigilis DSM 7299]
Acr_01017	hypothetical protein			Acr_01017	hypothetical protein [Arcobacter nitrofigilis DSM 7299]
Acr_01018	Fe/S biogenesis protein NfuA	nfuA		Acr_01018	putative nitrogen-fixing protein [Arcobacter sp. L]
Acr_01019	hypothetical protein			Acr_01019	hypothetical protein [Arcobacter butzleri]
Acr_01020	Isoleucine--tRNA ligase	ileS		Acr_01020	isoleucyl-tRNA synthase [Arcobacter sp. L]
Acr_01021	Malate:quinone oxidoreductase	mqo		Acr_01021	malate:quinone oxidoreductase [Arcobacter butzleri RM4018]
Acr_01022	Nicotinamide-nucleotide amidohydrolase PncC	pncC		Acr_01022	competence/damage-inducible protein [Arcobacter butzleri ED-1]
Acr_01031	Methyl-accepting chemotaxis protein 4	mcp4_1		Acr_01031	two-component sensor kinase [Arcobacter sp. L]
Acr_01032	Transcriptional regulatory protein QseB	qseB_1		Acr_01032	two-component response regulator [Arcobacter sp. L]
Acr_01033	putative solute:sodium symporter small subunit			Acr_01033	hypothetical protein [Arcobacter sp. L]
Acr_01034	Acetate transporter ActP	actP_1		Acr_01034	putative sodium symporter protein [Arcobacter nitrofigilis DSM 7299]
Acr_01035	putative signal-transduction protein containing cAMP-binding and CBS domains			Acr_01035	putative cyclic nucleotide-regulated nucleotidyltransferase [Arcobacter nitrofigilis DSM 7299]
Acr_01036	DNA polymerase III PolC-type	polC_1		Acr_01036	DNA polymerase III subunit epsilon [Arcobacter nitrofigilis DSM 7299]
Acr_01037	Inner membrane protein YjcH	yjcH		Acr_01037	hypothetical protein [Arcobacter sp. L]
Acr_01038	Acetate transporter ActP	actP_2		Acr_01038	acetate permease [Arcobacter sp. L]
Acr_01039	putative manganese-dependent inorganic pyrophosphatase			Acr_01039	hypothetical protein [Arcobacter sp. L]
Acr_01040	DNA polymerase III PolC-type	polC_2		Acr_01040	DNA polymerase III subunit epsilon [Arcobacter butzleri RM4018]
Acr_01041	Acetate kinase	ackA_1		Acr_01041	acetate kinase [Arcobacter sp. L]
Acr_01042	Virulence-regulating protein VirS	virS		Acr_01042	helix-turn-helix, AraC domain-containing protein [Arcobacter nitrofigilis DSM 7299]
Acr_01043	CO weal-nitrogenase	cowN		Acr_01043	hypothetical protein [Arcobacter nitrofigilis DSM 7299]
Acr_01044	Phosphate acetyltransferase	pta_1		Acr_01044	phosphate acetyltransferase [Arcobacter nitrofigilis DSM 7299]
Acr_01045	Acetate kinase	ackA_2		Acr_01045	acetate kinase [Arcobacter sp. L]
Acr_01046	Phosphate acetyltransferase	pta_2		Acr_01046	phosphate acetyltransferase [Arcobacter nitrofigilis DSM 7299]
Acr_01047	Acetate kinase	ackA_3		Acr_01047	acetate kinase [Arcobacter nitrofigilis DSM 7299]
Acr_01048	ATP-dependent RNA helicase RhlE	rhlE_1		Acr_01048	RNA helicase [Sulfurimonas sp. AST-10]
Acr_01049	Cytochrome c553			Acr_01049	putative cytochrome c [Arcobacter nitrofigilis DSM 7299]
Acr_01050	hypothetical protein			Acr_01050	hypothetical protein [Sulfurimonas sp. AST-10]
Acr_01051	FeS assembly SUF system protein			Acr_01051	hypothetical protein [Sulfurimonas gotlandica]
Acr_01052	hypothetical protein			Acr_01052	hypothetical protein [Sulfurimonas sp. AST-10]
Acr_01053	putative transposase OrfB			Acr_01053	transposase [Wolinella succinogenes DSM 1740]
Acr_01054	hypothetical protein			Acr_01054	hypothetical protein Saut_0820 [Sulfurimonas autotrophica DSM 16294]
Acr_01055	hypothetical protein			Acr_01055	hypothetical protein [Sulfurimonas sp. AST-10]
Acr_01056	NosL			Acr_01056	NosL protein [Sulfurimonas sp. AST-10]
Acr_01057	ABC-type transport system involved in multi-copper enzyme maturation, permease component			Acr_01057	ABC transporter permease [Sulfurimonas sp. AST-10]
Acr_01058	NosL			Acr_01058	hypothetical protein Saut_1976 [Sulfurimonas autotrophica DSM 16294]
Acr_01059	putative ABC transporter ATP-binding protein YxlF	yxlF_1		Acr_01059	ABC transporter ATP-binding protein [Sulfurimonas gotlandica]
Acr_01060	Putative electron transport protein YccM	yccM_1		Acr_01060	ferredoxin-type protein, NapH/MauN family [Sulfurimonas autotrophica DSM 16294]
Acr_01061	Cytochrome c4 precursor	cc4		Acr_01061	hypothetical protein Saut_1983 [Sulfurimonas autotrophica DSM 16294]
Acr_01062	hypothetical protein			Acr_01062	hypothetical protein Suden_1302 [Sulfurimonas denitrificans DSM 1251]
Acr_01063	quinol dehydrogenase periplasmic component			Acr_01063	4Fe-4S ferredoxin [Sulfurimonas denitrificans DSM 1251]
Acr_01064	nitrous oxide reductase family maturation protein NosD			Acr_01064	periplasmic copper-binding [Sulfurimonas gotlandica]
Acr_01065	hypothetical protein			Acr_01065	hypothetical protein Suden_1299 [Sulfurimonas denitrificans DSM 1251]
Acr_01066	Nitrous-oxide reductase precursor	nosZ		Acr_01066	cytochrome C [Sulfurimonas gotlandica]
Acr_01067	nitrous-oxide reductase			Acr_01067	cytochrome C [Sulfurimonas gotlandica]
Acr_01068	Transcriptional regulatory protein QseB	qseB_2		Acr_01068	winged helix family two component transcriptional regulator [Sulfuricurvum kujiense DSM 16994]
Acr_01069	Sensor protein FixL	fixL_8		Acr_01069	histidine kinase [Sulfurimonas gotlandica]
Acr_01070	Putative signal peptide peptidase SppA	sppA		Acr_01070	signal peptide peptidase SppA, 36K type [Arcobacter nitrofigilis DSM 7299]
Acr_01071	5-methylthioadenosine/S-adenosylhomocysteine deaminase	mtaD		Acr_01071	chlorohydrolase [Arcobacter sp. L]
Acr_01072	3-dehydroquinate dehydratase	aroQ		Acr_01072	3-dehydroquinate dehydratase [Arcobacter sp. L]
Acr_01073	hypothetical protein			Acr_01073	xaa-Pro aminopeptidase [Arcobacter butzleri]
Acr_01074	Xaa-Pro dipeptidase	pepQ		Acr_01074	xaa-Pro dipeptidase [Arcobacter butzleri]
Acr_01075	2-amino-4-hydroxy-6- hydroxymethyldihydropteridine pyrophosphokinase	folK		Acr_01075	2-amino-4-hydroxy-6-hydroxymethyldihydropteridine pyrophosphokinase [Arcobacter sp. L]
Acr_01076	tRNA-specific 2-thiouridylase MnmA	mnmA		Acr_01076	tRNA(5-methylaminomethyl-2-thiouridylate)-methyl transferase [Arcobacter nitrofigilis DSM 7299]
Acr_01077	Inner membrane transport protein YnfM	ynfM_2		Acr_01077	major facilitator superfamily protein [Arcobacter nitrofigilis DSM 7299]
Acr_01078	Ribose-phosphate pyrophosphokinase	prs		Acr_01078	ribose-phosphate pyrophosphokinase [Arcobacter butzleri RM4018]
Acr_01079	Outer membrane porin F precursor	oprF_1		Acr_01079	outer membrane fibronectin-binding protein [Arcobacter sp. L]
Acr_01080	Elongation factor 4	lepA		Acr_01080	elongation factor 4 [Arcobacter butzleri]
Acr_01081	Multidrug export protein MepA	mepA_1		Acr_01081	multi antimicrobial extrusion protein [Arcobacter sp. L]
Acr_01082	Cadmium, zinc and cobalt-transporting ATPase	cadA		Acr_01082	heavy metal-transporting ATPase [Arcobacter butzleri ED-1]
Acr_01083	hypothetical protein	ziaR		Acr_01083	ArsR family transcriptional regulator [Arcobacter butzleri RM4018]
Acr_01084	YceI-like domain protein			Acr_01084	hypothetical protein A7H1H_0596 [Arcobacter butzleri 7h1h]
Acr_01085	DNA utilization protein GntX			Acr_01085	transformation system protein [Arcobacter sp. L]
Acr_01086	hypothetical protein			Acr_01086	type III restriction system endonuclease [Arcobacter nitrofigilis DSM 7299]
Acr_01087	hypothetical protein
Acr_01088	hypothetical protein			Acr_01088	integral membrane sensor signal transduction histidine kinase [Arcobacter nitrofigilis DSM 7299]
Acr_01089	hypothetical protein			Acr_01089	integral membrane sensor signal transduction histidine kinase [Arcobacter nitrofigilis DSM 7299]
Acr_01090	Response regulator ArlR	arlR_3		Acr_01090	response regulator receiver protein [Arcobacter nitrofigilis DSM 7299]
Acr_01091	hypothetical protein			Acr_01091	hypothetical protein [Arcobacter nitrofigilis DSM 7299]
Acr_01092	hypothetical protein			Acr_01092	hypothetical protein [Arcobacter nitrofigilis DSM 7299]
Acr_01093	Imidazole glycerol phosphate synthase subunit HisH 1	hisH1		Acr_01093	glutamine amidotransferase HisH [Arcobacter sp. L]
Acr_01094	Stalked cell differentiation-controlling protein	pleD_8		Acr_01094	PAS/PAC sensor-containg diguanylate cyclase [Arcobacter nitrofigilis DSM 7299]
Acr_01095	Cyclic di-GMP phosphodiesterase response regulator RpfG	rpfG_5		Acr_01095	regulator [Arcobacter butzleri]
Acr_01096	1-(5-phosphoribosyl)-5-[(5- phosphoribosylamino)methylideneamino] imidazole-4-carboxamide isomerase	hisA		Acr_01096	1-(5-phosphoribosyl)-5-[(5-phosphoribosylamino) methylideneamino] imidazole-4-carboxamide isomerase [Arcobacter sp. L]
Acr_01097	hypothetical protein			Acr_01097	GGDEF domain-containing protein [Arcobacter sp. L]
Acr_01098	putative diguanylate cyclase AdrA	adrA_2		Acr_01098	GGDEF domain-containing protein [Arcobacter sp. L]
Acr_01099	hypothetical protein			Acr_01099	hypothetical protein [Arcobacter nitrofigilis DSM 7299]
Acr_01100	DNA mismatch repair protein MutS	mutS		Acr_01100	mismatch repair ATPase [Arcobacter sp. L]
Acr_01101	hypothetical protein			Acr_01101	hypothetical protein [Arcobacter sp. L]
Acr_01102	hypothetical protein	trxA_1		Acr_01102	hypothetical protein [Arcobacter sp. L]
Acr_01103	hypothetical protein			Acr_01103	hypothetical protein [Arcobacter nitrofigilis DSM 7299]
Acr_01104	hypothetical protein			Acr_01104	hypothetical protein [Caminibacter mediatlanticus]
Acr_01105	potassium transporter peripheral membrane component			Acr_01105	hypothetical protein [Methylomonas sp. MK1]
Acr_01106	Voltage-gated potassium channel Kch	kch_1		Acr_01106	hypothetical protein [Methylovulum miyakonense]
Acr_01107	hypothetical protein			Acr_01107	potassium channel protein [Nitratiruptor sp. SB155-2]
Acr_01108	Inner membrane protein YbaL	ybaL		Acr_01108	kef-type potassium/proton antiporter, cpa2 family [Sulfuricurvum kujiense DSM 16994]
Acr_01109	K(+)/H(+) antiporter	kefC_1		Acr_01109	kef-type potassium/proton antiporter, cpa2 family protein [uncultured Sulfuricurvum sp. RIFRC-1]
Acr_01110	2-isopropylmalate synthase	leuA_1		Acr_01110	2-isopropylmalate synthase [Arcobacter sp. L]
Acr_01111	Flagellin N	flaB		Acr_01111	flagellin [Thiovulum sp. ES]
Acr_01112	Response regulator ArlR	arlR_4		Acr_01112	response regulator receiver [Sulfurospirillum deleyianum DSM 6946]
Acr_01113	sensor protein QseC			Acr_01113	integral membrane sensor signal transduction histidine kinase [Sulfurimonas autotrophica DSM 16294]
Acr_01114	hypothetical protein			Acr_01114	hypothetical protein B649_05205 [uncultured Sulfuricurvum sp. RIFRC-1]
Acr_01115	phosphatidylserine decarboxylase			Acr_01115	hypothetical protein [Arcobacter nitrofigilis DSM 7299]
Acr_01116	ATP-dependent zinc metalloprotease FtsH	ftsH_2		Acr_01116	ATP-dependent metalloprotease FtsH [Arcobacter nitrofigilis DSM 7299]
Acr_01117	ATP-dependent zinc metalloprotease FtsH	ftsH_3		Acr_01117	cell division protein FtsH [Arcobacter sp. L]
Acr_01118	Ribosomal protein L11 methyltransferase	prmA		Acr_01118	ribosomal protein L11 methyltransferase [Arcobacter sp. L]
Acr_01119	putative tRNA-dihydrouridine synthase	dus		Acr_01119	dihydrouridine synthase [Arcobacter nitrofigilis DSM 7299]
Acr_01120	hypothetical protein			Acr_01120	hypothetical protein [Arcobacter sp. L]
Acr_01121	DnaK suppressor protein	dksA_1		Acr_01121	TraR/DksA family transcriptional regulator [Arcobacter nitrofigilis DSM 7299]
Acr_01122	rRNA large subunit methyltransferase			Acr_01122	hypothetical protein [Arcobacter sp. L]
Acr_01123	Acetyl-coenzyme A carboxylase carboxyl transferase subunit beta	accD		Acr_01123	acetyl-CoA carboxylase subunit beta [Arcobacter butzleri RM4018]
Acr_01124	S-adenosylmethionine synthase	metK		Acr_01124	S-adenosylmethionine synthase [Arcobacter sp. L]
Acr_01125	Glutamine--fructose-6-phosphate aminotransferase [isomerizing]	glmS		Acr_01125	glucosamine--fructose-6-phosphate aminotransferase [Arcobacter sp. L]
Acr_01126	Inositol-1-monophosphatase	suhB		Acr_01126	inositol-1-monophosphatase [Arcobacter butzleri 7h1h]
Acr_01127	Stress protein H5	groL		Acr_01127	chaperonin GroEL [Arcobacter nitrofigilis DSM 7299]
Acr_01128	co-chaperonin GroES			Acr_01128	chaperonin cpn10 [Arcobacter nitrofigilis DSM 7299]
Acr_01129	Farnesyl diphosphate synthase			Acr_01129	geranyltranstransferase [Arcobacter sp. L]
Acr_01130	Nucleoid-associated protein			Acr_01130	hypothetical protein [Arcobacter sp. L]
Acr_01131	Aspartate 1-decarboxylase precursor	panD		Acr_01131	aspartate alpha-decarboxylase [Arcobacter sp. L]
Acr_01132	Shethna protein I			Acr_01132	2Fe-2S ferredoxin [Arcobacter nitrofigilis DSM 7299]
Acr_01133	Putative peptidyl-prolyl cis-trans isomerase			Acr_01133	peptidyl-prolyl isomerase [Arcobacter nitrofigilis DSM 7299]
Acr_01134	hypothetical protein			Acr_01134	two-component sensor kinase [Arcobacter sp. L]
Acr_01135	hypothetical protein
Acr_01136	putative response regulatory protein			Acr_01136	two-component sensor kinase [Arcobacter sp. L]
Acr_01137	Transcriptional regulatory protein PrrA	prrA_2		Acr_01137	response regulator receiver protein [Arcobacter nitrofigilis DSM 7299]
Acr_01138	Chemotaxis protein CheW	cheW		Acr_01138	chemotaxis protein CheW [Arcobacter sp. L]
Acr_01139	Aerotaxis receptor	aer_4		Acr_01139	MCP-domain signal transduction protein [Arcobacter butzleri 7h1h]
Acr_01140	Aspartate chemoreceptor protein	tar_7		Acr_01140	Cache sensor domaining-containing methyl-accepting chemotaxis sensory transducer [Arcobacter nitrofigilis DSM 7299]
Acr_01141	Exodeoxyribonuclease 7 large subunit	xseA		Acr_01141	exodeoxyribonuclease VII large subunit [Arcobacter butzleri RM4018]
Acr_01142	Ubiquinone/menaquinone biosynthesis methyltransferase ubiE	ubiE		Acr_01142	bifunctional 2-octaprenyl-6-methoxy-1,4-benzoquinone methylase / S-adenosylmethionine:2-DMK methyltransferase [Arcobacter butzleri 7h1h]
Acr_01143	hypothetical protein			Acr_01143	hypothetical protein [Arcobacter nitrofigilis DSM 7299]
Acr_01144	hypothetical protein			Acr_01144	hypothetical protein [Arcobacter sp. L]
Acr_01145	CobQ/CobB/MinD/ParA nucleotide binding domain protein			Acr_01145	hypothetical protein [Arcobacter butzleri ED-1]
Acr_01146	3-methyladenine DNA glycosylase			Acr_01146	HhH-GPD family protein [Arcobacter nitrofigilis DSM 7299]
Acr_01147	metallophosphoesterase, MG_246/ family			Acr_01147	hypothetical protein [Arcobacter sp. L]
Acr_01148	Sensor protein FixL	fixL_9		Acr_01148	two-component sensor kinase [Arcobacter butzleri ED-1]
Acr_01149	Aerotaxis receptor	aer_5		Acr_01149	multi-sensor signal transduction histidine kinase [Arcobacter nitrofigilis DSM 7299]
Acr_01150	Transcriptional regulatory protein ZraR	zraR		Acr_01150	two-component response regulator [Arcobacter sp. L]
Acr_01151	Aspartate chemoreceptor protein	tar_8		Acr_01151	methyl-accepting chemotaxis protein [Arcobacter butzleri RM4018]
Acr_01152	flavoprotein, family			Acr_01152	hypothetical protein [Arcobacter sp. L]
Acr_01153	Heme sensor protein HssS	hssS		Acr_01153	two-component sensor kinase [Arcobacter sp. L]
Acr_01154	hypothetical protein			Acr_01154	integral membrane sensor signal transduction histidine kinase [Arcobacter nitrofigilis DSM 7299]
Acr_01155	Sensory transduction protein regX3	regX3		Acr_01155	two-component response regulator [Arcobacter butzleri RM4018]
Acr_01156	hypothetical protein			Acr_01156	hypothetical protein [Arcobacter butzleri ED-1]
Acr_01157	hypothetical protein
Acr_01158	Transcription-repair-coupling factor	mfd		Acr_01158	transcription-repair coupling factor [Arcobacter butzleri]
Acr_01159	hypothetical protein			Acr_01159	hypothetical protein [Arcobacter sp. L]
Acr_01160	hypothetical protein			Acr_01160	hypothetical protein [Arcobacter nitrofigilis DSM 7299]
Acr_01161	hypothetical protein			Acr_01161	hypothetical protein [Arcobacter sp. L]
Acr_01162	hypothetical protein			Acr_01162	hypothetical protein Sdel_1560 [Sulfurospirillum deleyianum DSM 6946]
Acr_01163	Ferric enterobactin receptor precursor	pfeA_1		Acr_01163	outer membrane receptor for ferrienterochelin and colicins [Sulfurospirillum barnesii SES-3]
Acr_01164	hypothetical protein			Acr_01164	hypothetical protein [Arcobacter sp. L]
Acr_01165	putative phosphatase			Acr_01165	hypothetical protein [Arcobacter sp. L]
Acr_01166	hypothetical protein			Acr_01166	hypothetical protein [Arcobacter sp. L]
Acr_01167	ABC-type uncharacterized transport system, periplasmic component			Acr_01167	hypothetical protein [Arcobacter sp. L]
Acr_01168	nickel/cobalt efflux protein RcnA			Acr_01168	putative nickel transport protein [Arcobacter sp. L]
Acr_01169	hypothetical protein			Acr_01169	hypothetical protein [Arcobacter sp. L]
Acr_01170	2-acyl-glycerophospho-ethanolamine acyltransferase			Acr_01170	phospholipid/glycerol acyltransferase [Arcobacter sp. L]
Acr_01171	putative sensor histidine kinase pdtaS	pdtaS_3		Acr_01171	sensor histidine kinase [Arcobacter butzleri]
Acr_01172	hypothetical protein			Acr_01172	two-component sensor histidine kinase [Arcobacter butzleri RM4018]
Acr_01173	Transcriptional regulatory protein YycF	yycF_2		Acr_01173	two-component response regulator [Arcobacter sp. L]
Acr_01174	hypothetical protein			Acr_01174	hypothetical protein [Pseudomonas sp. M47T1]
Acr_01175	putative iron-regulated membrane protein			Acr_01175	PepSY domain protein [Acinetobacter baumannii]
Acr_01176	hypothetical protein			Acr_01176	hypothetical protein [Acinetobacter rudis]
Acr_01177	Colicin I receptor precursor	cirA_1		Acr_01177	TonB-dependent receptor protein [Arcobacter sp. L]
Acr_01178	Nickel uptake substrate-specific transmembrane region			Acr_01178	hypothetical protein TOL2_C32980 [Desulfobacula toluolica Tol2]
Acr_01179	Macrolide export ATP-binding/permease protein MacB	macB_2		Acr_01179	ABC transporter permease component [Arcobacter sp. L]
Acr_01180	ABC transporter ATP-binding protein YxdL	yxdL		Acr_01180	ABC transporter ATP-binding component [Arcobacter sp. L]
Acr_01181	Macrolide-specific efflux protein MacA precursor	macA_1		Acr_01181	secretion protein [Arcobacter sp. L]
Acr_01182	outer membrane channel protein			Acr_01182	hypothetical protein [Arcobacter sp. L]
Acr_01183	K(+)/H(+) antiporter	kefC_2		Acr_01183	sodium/hydrogen exchanger [Arcobacter nitrofigilis DSM 7299]
Acr_01184	UvsW helicase			Acr_01184	helicase [Arcobacter butzleri ED-1]
Acr_01185	Polymer-forming cytoskeletal			Acr_01185	hypothetical protein [Arcobacter nitrofigilis DSM 7299]
Acr_01186	Glycyl-glycine endopeptidase ALE-1 precursor			Acr_01186	peptidase M23 [Arcobacter nitrofigilis DSM 7299]
Acr_01187	Bifunctional protein FolC	folC		Acr_01187	bifunctional folylpolyglutamate synthase/dihydrofolate synthase [Arcobacter butzleri RM4018]
Acr_01188	hypothetical protein			Acr_01188	hypothetical protein [Arcobacter nitrofigilis DSM 7299]
Acr_01189	Leucine--tRNA ligase	leuS		Acr_01189	leucyl-tRNA synthase [Arcobacter sp. L]
Acr_01190	hypothetical protein			Acr_01190	hypothetical protein [Arcobacter nitrofigilis DSM 7299]
Acr_01191	hypothetical protein			Acr_01191	hypothetical protein [Arcobacter nitrofigilis DSM 7299]
Acr_01192	preprotein translocase subunit SecF			Acr_01192	preprotein translocase subunit SecF [Arcobacter sp. L]
Acr_01193	Toluene efflux pump membrane transporter TtgE	ttgE		Acr_01193	protein-export membrane protein SecD [Arcobacter sp. L]
Acr_01194	preprotein translocase subunit YajC			Acr_01194	preprotein translocase subunit [Arcobacter sp. L]
Acr_01195	Apolipoprotein N-acyltransferase	lnt		Acr_01195	apolipoprotein N-acyltransferase [Arcobacter sp. L]
Acr_01196	Small-conductance mechanosensitive channel	mscS_1		Acr_01196	mechanosensitive ion channel protein [delta proteobacterium NaphS2]
Acr_01197	hypothetical protein			Acr_01197	tRNA nucleotidyltransferase/poly(A) polymerase [Arcobacter sp. L]
Acr_01198	Multifunctional CCA protein	cca		Acr_01198	tRNA nucleotidyltransferase/poly(A) polymerase [Arcobacter sp. L]
Acr_01199	Small-conductance mechanosensitive channel	mscS_2		Acr_01199	mechanosensitive ion channel [Arcobacter sp. L]
Acr_01200	Proline--tRNA ligase	proS		Acr_01200	prolyl-tRNA synthetase [Arcobacter butzleri RM4018]
Acr_01201	Glutamyl-tRNA reductase	hemA		Acr_01201	glutamyl-tRNA reductase [Arcobacter butzleri ED-1]
Acr_01202	Octaprenyl-diphosphate synthase	ispB		Acr_01202	octaprenyl-diphosphate synthase [Arcobacter butzleri 7h1h]
Acr_01203	hypothetical protein			Acr_01203	hypothetical protein [Arcobacter sp. L]
Acr_01204	Histidinol dehydrogenase	hisD		Acr_01204	histidinol dehydrogenase [Arcobacter sp. L]
Acr_01205	Shikimate kinase	aroK		Acr_01205	shikimate kinase [Arcobacter butzleri ED-1]
Acr_01206	Sensor protein FixL	fixL_10		Acr_01206	two-component sensor kinase [Arcobacter sp. L]
Acr_01207	Virulence sensor protein BvgS precursor	bvgS_4		Acr_01207	hypothetical protein [Methylobacter marinus]
Acr_01208	ABC transporter, substrate-binding protein, aliphatic sulfonates family			Acr_01208	PAS/PAC sensor signal transduction histidine kinase [Arcobacter nitrofigilis DSM 7299]
Acr_01209	D-cysteine desulfhydrase			Acr_01209	hypothetical protein [Arcobacter nitrofigilis DSM 7299]
Acr_01210	Biopolymer transport protein ExbB	exbB_1		Acr_01210	MotA/TolQ/ExbB proton channel [Arcobacter nitrofigilis DSM 7299]
Acr_01211	Biopolymer transport protein ExbD	exbD_1		Acr_01211	biopolymer transport protein ExbD [Arcobacter sp. L]
Acr_01212	Fructose-bisphosphate aldolase	fba		Acr_01212	fructose-bisphosphate aldolase [Arcobacter sp. L]
Acr_01213	Putative peptidyl-prolyl cis-trans isomerase Cbf2 precursor	cbf2		Acr_01213	PpiC-type peptidyl-prolyl cis-trans isomerase [Arcobacter nitrofigilis DSM 7299]
Acr_01214	Transcriptional regulatory protein TcrA	tcrA		Acr_01214	winged helix family two component transcriptional regulator [Arcobacter nitrofigilis DSM 7299]
Acr_01215	Sensor protein QseC	qseC		Acr_01215	integral membrane sensor signal transduction histidine kinase [Arcobacter nitrofigilis DSM 7299]
Acr_01216	acetyl coenzyme A synthetase (ADP forming), alpha domain			Acr_01216	CoA-binding domain-containing protein [Arcobacter nitrofigilis DSM 7299]
Acr_01217	Dipeptide chemoreceptor protein	tap_6		Acr_01217	Pas/Pac sensor domaining-containing methyl-accepting chemotaxis sensory transducer [Arcobacter nitrofigilis DSM 7299]
Acr_01218	P-cresol methylhydroxylase cytochrome subunit	pchC		Acr_01218	p-cresol methylhydroxylase [Campylobacter coli]
Acr_01219	4-cresol dehydrogenase [hydroxylating] flavoprotein subunit	pchF		Acr_01219	p-cresol methylhydroxylase [Campylobacter ureolyticus]
Acr_01220	hypothetical protein			Acr_01220	hypothetical protein ebA302 [Aromatoleum aromaticum EbN1]
Acr_01221	Transposase IS116/IS110/IS902 family protein			Acr_01221	Mobile element protein [Bacillus thuringiensis YBT-1518]
Acr_01222	putative sensor histidine kinase pdtaS	pdtaS_4		Acr_01222	signal transduction histidine kinase [Sulfuricurvum kujiense DSM 16994]
Acr_01223	putative transcriptional regulatory protein pdtaR	pdtaR_3		Acr_01223	two component transcriptional regulator, winged helix family [Sulfuricurvum kujiense DSM 16994]
Acr_01224	Xylose operon regulatory protein	xylR		Acr_01224	AraC family transcriptional regulator [Arcobacter nitrofigilis DSM 7299]
Acr_01225	2-oxoglutarate carboxylase small subunit	cfiB		Acr_01225	acetyl CoA carboxylase, biotin carboxylase subunit [Arcobacter butzleri RM4018]
Acr_01226	Carbonic anhydrase 1	cynT		Acr_01226	carbonic anhydrase [Arcobacter butzleri]
Acr_01227	putative phosphohydrolase (DHH superfamily)			Acr_01227	hypothetical protein [Arcobacter butzleri ED-1]
Acr_01228	HTH-type transcriptional regulator IscR	iscR		Acr_01228	BadM/Rrf2 family transcriptional regulator [Arcobacter nitrofigilis DSM 7299]
Acr_01229	hypothetical protein	rpsO		Acr_01229	30S ribosomal protein S15 [Arcobacter nitrofigilis DSM 7299]
Acr_01230	putative ABC transporter ATP-binding protein YlmA	ylmA		Acr_01230	ABC transporter [Ilyobacter polytropus DSM 2926]
Acr_01231	hypothetical protein
Acr_01232	Cyclic pyranopterin monophosphate synthase	moaA_1		Acr_01232	molybdenum cofactor biosynthesis protein A [Arcobacter nitrofigilis DSM 7299]
Acr_01233	Siroheme synthase	cysG		Acr_01233	uroporphyrin III C-methyltransferase [Arcobacter sp. L]
Acr_01234	General L-amino acid-binding periplasmic protein AapJ precursor	aapJ		Acr_01234	cationic amino acid ABC transporter periplasmic binding protein [Arcobacter nitrofigilis DSM 7299]
Acr_01235	Inner membrane amino-acid ABC transporter permease protein YecS	yecS_2		Acr_01235	binding-protein-dependent transporter inner membrane component [Arcobacter nitrofigilis DSM 7299]
Acr_01236	Inner membrane amino-acid ABC transporter permease protein YhdY	yhdY		Acr_01236	polar amino acid ABC transporter inner membrane subunit [Arcobacter nitrofigilis DSM 7299]
Acr_01237	Glutamine transport ATP-binding protein GlnQ	glnQ_2		Acr_01237	ABC transporter-like protein [Arcobacter nitrofigilis DSM 7299]
Acr_01238	Homoserine/homoserine lactone efflux protein	rhtB_2		Acr_01238	lysine exporter protein [Arcobacter nitrofigilis DSM 7299]
Acr_01239	hypothetical protein			Acr_01239	glycosyl transferase [Sulfurimonas denitrificans DSM 1251]
Acr_01240	glycosyl transferase family protein			Acr_01240	glycosyltransferase, putative [Arcobacter butzleri 7h1h]
Acr_01241	hypothetical protein			Acr_01241	hypothetical protein [Arcobacter sp. L]
Acr_01242	Cyclic di-GMP phosphodiesterase YfgF	yfgF_4		Acr_01242	diguanylate cyclase/phosphodiesterase [Arcobacter sp. L]
Acr_01243	Serine--tRNA ligase	serS		Acr_01243	seryl-tRNA synthase [Arcobacter sp. L]
Acr_01244	hypothetical protein			Acr_01244	hypothetical protein [Arcobacter sp. L]
Acr_01245	putative iron-regulated membrane protein			Acr_01245	hypothetical protein [Arcobacter sp. L]
Acr_01246	hypothetical protein			Acr_01246	hypothetical protein [Arcobacter butzleri ED-1]
Acr_01247	putative RNA polymerase sigma factor FecI	fecI		Acr_01247	ECF subfamily RNA polymerase sigma factor [Arcobacter butzleri RM4018]
Acr_01248	fec operon regulator FecR			Acr_01248	siderophore-interacting protein [Arcobacter butzleri]
Acr_01249	Ferripyoverdine receptor precursor	fpvA_2		Acr_01249	TonB-dependent receptor protein [Arcobacter butzleri RM4018]
Acr_01250	Outer membrane receptor for ferric coprogen and ferric-rhodotorulic acid			Acr_01250	TonB-dependent receptor protein [Arcobacter sp. L]
Acr_01251	Outer-membrane receptor for Fe(III)-coprogen, Fe(III)-ferrioxamine B and Fe(III)-rhodotrulic acid	fhuE_1		Acr_01251	TonB-dependent receptor protein [Arcobacter sp. L]
Acr_01252	Swarming motility protein SwrC	swrC_1		Acr_01252	acriflavin resistance protein [Arcobacter sp. L]
Acr_01253	Regulatory protein SoxS	soxS_2		Acr_01253	AraC family transcriptional regulator [Arcobacter butzleri RM4018]
Acr_01254	hypothetical protein			Acr_01254	conserved hypothetical membrane protein (DUF161 domain) [Arcobacter butzleri 7h1h]
Acr_01255	Sensor protein FixL	fixL_11		Acr_01255	two-component sensor kinase [Arcobacter sp. L]
Acr_01256	Mycobacterial persistence regulator A	mprA_5		Acr_01256	two-component response regulator [Arcobacter sp. L]
Acr_01257	Outer-membrane receptor for Fe(III)-coprogen, Fe(III)-ferrioxamine B and Fe(III)-rhodotrulic acid	fhuE_2		Acr_01257	TonB-dependent receptor protein [Arcobacter butzleri 7h1h]
Acr_01258	hypothetical protein			Acr_01258	hypothetical protein [Arcobacter nitrofigilis DSM 7299]
Acr_01259	Adenosine deaminase			Acr_01259	AraC-type DNA-binding proteins [Wolinella succinogenes DSM 1740]
Acr_01260	Ferric hydroxamate uptake	fhuA		Acr_01260	ferrichrome-iron receptor [Arcobacter butzleri RM4018]
Acr_01261	hypothetical protein			Acr_01261	hypothetical protein [Arcobacter butzleri ED-1]
Acr_01262	putative iron-regulated membrane protein			Acr_01262	hypothetical protein Abu_2011 [Arcobacter butzleri RM4018]
Acr_01263	hypothetical protein			Acr_01263	hypothetical protein [Arcobacter nitrofigilis DSM 7299]
Acr_01264	hypothetical protein			Acr_01264	hypothetical protein A7H1H_1948 [Arcobacter butzleri 7h1h]
Acr_01265	hypothetical protein			Acr_01265	TonB system biopolymer transport component [Arcobacter nitrofigilis DSM 7299]
Acr_01266	hypothetical protein			Acr_01266	MotA/TolQ/ExbB proton channel [Arcobacter nitrofigilis DSM 7299]
Acr_01267	Biopolymer transport protein ExbB	exbB_2		Acr_01267	MotA/TolQ/ExbB proton channel [Arcobacter nitrofigilis DSM 7299]
Acr_01268	biopolymer transport protein ExbB			Acr_01268	MotA/TolQ/ExbB proton channel [Arcobacter nitrofigilis DSM 7299]
Acr_01269	Biopolymer transport protein ExbD	exbD_2		Acr_01269	biopolymer transport protein ExbD/TolR [Arcobacter nitrofigilis DSM 7299]
Acr_01270	transport protein TonB			Acr_01270	TonB family protein [Arcobacter nitrofigilis DSM 7299]
Acr_01271	tetratricopeptide repeat protein			Acr_01271	hypothetical protein [Arcobacter nitrofigilis DSM 7299]
Acr_01272	TRAP transporter solute receptor, TAXI family			Acr_01272	TAXI family TRAP transporter solute receptor [Arcobacter nitrofigilis DSM 7299]
Acr_01273	Tryptophan--tRNA ligase	trpS		Acr_01273	tryptophanyl-tRNA synthetase [Arcobacter nitrofigilis DSM 7299]
Acr_01274	putative diguanylate cyclase YdaM	ydaM_2		Acr_01274	diguanylate cyclase [Arcobacter sp. L]
Acr_01275	SdiA-regulated			Acr_01275	hypothetical protein CYCME_0859 [Cycloclasticus zancles 7-ME]
Acr_01276	23S rRNA methyltransferase A			Acr_01276	methyltransferase [Arcobacter butzleri RM4018]
Acr_01277	ATP phosphoribosyltransferase	hisG_1		Acr_01277	ATP phosphoribosyltransferase catalytic subunit [Arcobacter butzleri RM4018]
Acr_01278	ATP phosphoribosyltransferase	hisG_2		Acr_01278	ATP phosphoribosyltransferase [Arcobacter nitrofigilis DSM 7299]
Acr_01279	Type III pantothenate kinase	coaX		Acr_01279	pantothenate kinase [Arcobacter butzleri ED-1]
Acr_01280	hypothetical protein			Acr_01280	hypothetical protein [Arcobacter sp. L]
Acr_01281	Virulence sensor protein BvgS precursor	bvgS_5		Acr_01281	two-component sensor kinase [Arcobacter sp. L]
Acr_01282	hypothetical protein			Acr_01282	hypothetical protein [Sulfurovum sp. AR]
Acr_01283	Inner membrane protein YjjP	yjjP		Acr_01283	membrane protein [Arcobacter butzleri]
Acr_01284	hypothetical protein			Acr_01284	hypothetical protein [Arcobacter sp. L]
Acr_01285	hypothetical protein			Acr_01285	hypothetical protein [Arcobacter sp. L]
Acr_01286	putative diguanylate cyclase YdaM	ydaM_3		Acr_01286	diguanylate cyclase [Flexistipes sinusarabici DSM 4947]
Acr_01287	Chemotaxis protein CheY	cheY_2		Acr_01287	response regulator receiver protein [Sulfuricurvum kujiense DSM 16994]
Acr_01288	hypothetical protein			Acr_01288	chec domain-containing protein [Sulfuricurvum kujiense DSM 16994]
Acr_01289	Chemotaxis protein CheA	cheA_2		Acr_01289	signal transduction histidine kinase CheA [Sulfuricurvum kujiense DSM 16994]
Acr_01290	putative amino-acid-binding protein YxeM precursor	yxeM		Acr_01290	hypothetical protein [Labrenzia alexandrii]
Acr_01291	putative oxidoreductase			Acr_01291	short-chain dehydrogenase/reductase SDR [Arcobacter nitrofigilis DSM 7299]
Acr_01292	Alkyl hydroperoxide reductase subunit C	ahpC_1		Acr_01292	alkyl hydroperoxide reductase [Arcobacter sp. L]
Acr_01293	hypothetical protein
Acr_01294	Sensor protein FixL	fixL_12		Acr_01294	two-component sensor kinase [Arcobacter sp. L]
Acr_01295	putative diguanylate cyclase			Acr_01295	PAS/PAC sensor-containing diguanylate cyclase [Halanaerobium praevalens DSM 2228]
Acr_01296	Lysine-arginine-ornithine-binding periplasmic protein precursor	argT		Acr_01296	hypothetical protein [Marinobacterium rhizophilum]
Acr_01297	Inner membrane amino-acid ABC transporter permease protein YecS	yecS_3		Acr_01297	amino acid ABC transporter permease [Hahella chejuensis KCTC 2396]
Acr_01298	Arginine transport system permease protein ArtQ	artQ_2		Acr_01298	amino acid ABC transporter permease [Hahella chejuensis KCTC 2396]
Acr_01299	Glutamine transport ATP-binding protein GlnQ	glnQ_3		Acr_01299	polar amino acid ABC transporter ATPase [Hahella chejuensis KCTC 2396]
Acr_01300	Restriction enzyme BgcI subunit alpha	bcgIA		Acr_01300	hypothetical protein [Sulfurovum sp. SCGC AAA036-F05]
Acr_01301	Spore photoproduct lyase	splB		Acr_01301	hypothetical protein [Arcobacter nitrofigilis DSM 7299]
Acr_01302	5'-methylthioadenosine/S-adenosylhomocysteine nucleosidase			Acr_01302	hypothetical protein [Arcobacter nitrofigilis DSM 7299]
Acr_01303	50S ribosomal protein L19	rplS		Acr_01303	50S ribosomal protein L19 [Arcobacter nitrofigilis DSM 7299]
Acr_01304	tRNA (guanine-N(1)-)-methyltransferase	trmD_1		Acr_01304	tRNA (guanine-N(1)-)-methyltransferase [Arcobacter sp. L]
Acr_01305	tRNA (guanine-N(1)-)-methyltransferase	trmD_2		Acr_01305	tRNA (guanine-N(1)-)-methyltransferase [Arcobacter butzleri RM4018]
Acr_01306	hypothetical protein			Acr_01306	hypothetical protein [Arcobacter nitrofigilis DSM 7299]
Acr_01307	5-methyltetrahydropteroyltriglutamate-- homocysteine methyltransferase	metE		Acr_01307	5-methyltetrahydropteroyltriglutamate/homocysteine S-methyltransferase [Arcobacter nitrofigilis DSM 7299]
Acr_01308	hypothetical protein			Acr_01308	hypothetical protein [Arcobacter nitrofigilis DSM 7299]
Acr_01309	L-threonine dehydratase catabolic TdcB	tdcB		Acr_01309	threonine deaminase [Arcobacter butzleri ED-1]
Acr_01310	F-ATPase subunit 6	atpB		Acr_01310	F0F1 ATP synthase subunit A [Arcobacter butzleri RM4018]
Acr_01311	thiamine-phosphate pyrophosphorylase			Acr_01311	thiamine monophosphate synthase [Arcobacter sp. L]
Acr_01312	Putative ATP-dependent DNA helicase YjcD	yjcD_2		Acr_01312	recombination protein RecB [Arcobacter butzleri RM4018]
Acr_01313	ATP-dependent DNA helicase UvrD1	uvrD1		Acr_01313	putative recombination protein RecB [Arcobacter sp. L]
Acr_01314	ATP-dependent DNA helicase PcrA	pcrA_1		Acr_01314	putative recombination protein RecB [Arcobacter sp. L]
Acr_01315	Stalked cell differentiation-controlling protein	pleD_9		Acr_01315	diguanylate cyclase [Sulfurimonas gotlandica]
Acr_01316	Acetylglutamate kinase	argB		Acr_01316	acetylglutamate kinase [Arcobacter nitrofigilis DSM 7299]
Acr_01317	Threonine synthase	thrC		Acr_01317	threonine synthase [Arcobacter butzleri 7h1h]
Acr_01318	Ubiquinol-cytochrome c reductase iron-sulfur subunit	petA		Acr_01318	ubiquinol cytochrome c oxidoreductase, 2Fe-2S subunit [Arcobacter butzleri RM4018]
Acr_01319	Cytochrome b	petB		Acr_01319	ubiquinol cytochrome c oxidoreductase, cytochrome b subunit [Arcobacter butzleri RM4018]
Acr_01320	putative heme-binding domain protein			Acr_01320	ubiquinol cytochrome c oxidoreductase, cytochrome c1 subunit [Arcobacter nitrofigilis DSM 7299]
Acr_01321	hypothetical protein			Acr_01321	hypothetical protein [Arcobacter sp. L]
Acr_01322	Ribosomal RNA small subunit methyltransferase E	rsmE		Acr_01322	16S rRNA m3U1498 methyltransferase [Arcobacter butzleri 7h1h]
Acr_01323	hypothetical protein			Acr_01323	hypothetical protein [Arcobacter butzleri]
Acr_01324	Molybdopterin molybdenumtransferase	moeA_1		Acr_01324	molybdenum cofactor biosynthesis protein A [Arcobacter sp. L]
Acr_01325	7-cyano-7-deazaguanine synthase	queC		Acr_01325	exsB protein [Arcobacter nitrofigilis DSM 7299]
Acr_01326	queuosine biosynthesis protein QueD			Acr_01326	hypothetical protein [Arcobacter nitrofigilis DSM 7299]
Acr_01327	7-carboxy-7-deazaguanine synthase	queE		Acr_01327	radical SAM domain-containing protein [Arcobacter nitrofigilis DSM 7299]
Acr_01328	hypothetical protein			Acr_01328	radical SAM domain-containing protein [Arcobacter sp. L]
Acr_01329	3-oxoacyl-[acyl-carrier-protein] reductase FabG	fabG_2		Acr_01329	3-ketoacyl-ACP reductase [Arcobacter butzleri RM4018]
Acr_01330	Acyl carrier protein	acpP		Acr_01330	acyl carrier protein [Arcobacter nitrofigilis DSM 7299]
Acr_01331	3-oxoacyl-[acyl-carrier-protein] synthase 2	fabF		Acr_01331	3-oxoacyl-(acyl-carrier-protein) synthase 2 [Arcobacter nitrofigilis DSM 7299]
Acr_01332	Acetyl-coenzyme A carboxylase carboxyl transferase subunit alpha	accA		Acr_01332	acetyl-CoA carboxylase carboxyltransferase alpha subunit [Arcobacter sp. L]
Acr_01333	HIT-like protein			Acr_01333	histidine triad family protein [Arcobacter sp. L]
Acr_01334	Phenylalanine--tRNA ligase alpha subunit	pheS		Acr_01334	phenylalanyl-tRNA synthase alpha subunit [Arcobacter sp. L]
Acr_01335	Phenylalanine--tRNA ligase beta subunit	pheT		Acr_01335	phenylalanyl-tRNA synthase beta subunit [Arcobacter sp. L]
Acr_01336	3-phosphoshikimate 1-carboxyvinyltransferase 1	aroA1		Acr_01336	3-phosphoshikimate 1-carboxyvinyltransferase [Arcobacter sp. L]
Acr_01337	4-hydroxy-3-methylbut-2-enyl diphosphate reductase	ispH		Acr_01337	4-hydroxy-3-methylbut-2-enyl diphosphate reductase [Arcobacter sp. L]
Acr_01338	30S ribosomal protein S1	rpsA_1		Acr_01338	30S ribosomal protein S1 [Arcobacter sp. L]
Acr_01339	D-3-phosphoglycerate dehydrogenase	serA_1		Acr_01339	D-3-phosphoglycerate dehydrogenase [Arcobacter nitrofigilis DSM 7299]
Acr_01340	D-3-phosphoglycerate dehydrogenase	serA_2		Acr_01340	D-3-phosphoglycerate dehydrogenase [Arcobacter nitrofigilis DSM 7299]
Acr_01341	Elongation factor P	efp		Acr_01341	translation elongation factor P [Arcobacter nitrofigilis DSM 7299]
Acr_01342	5-amino-6-(5-phosphoribosylamino)uracil reductase			Acr_01342	riboflavin biosynthesis protein RibD [Arcobacter nitrofigilis DSM 7299]
Acr_01343	Riboflavin biosynthesis protein RibD	ribD_1		Acr_01343	riboflavin biosynthesis protein RibD [Arcobacter nitrofigilis DSM 7299]
Acr_01344	Ribosome maturation factor RimP	rimP		Acr_01344	hypothetical protein [Arcobacter nitrofigilis DSM 7299]
Acr_01345	ribosome-binding factor A			Acr_01345	ribosome-binding factor A [Arcobacter butzleri RM4018]
Acr_01346	Translation initiation factor IF-2	infB		Acr_01346	translation initiation factor IF-2 [Arcobacter sp. L]
Acr_01347	hypothetical protein			Acr_01347	hypothetical protein Abu_2042 [Arcobacter butzleri RM4018]
Acr_01348	Homoserine kinase	thrB_1		Acr_01348	homoserine kinase [Arcobacter sp. L]
Acr_01349	hypothetical protein			Acr_01349	hypothetical protein [Arcobacter butzleri ED-1]
Acr_01350	UDP-3-O-[3-hydroxymyristoyl] N-acetylglucosamine deacetylase	lpxC_1		Acr_01350	UDP-3-O-[3-hydroxymyristoyl] N-acetylglucosamine deacetylase [Arcobacter butzleri RM4018]
Acr_01351	UDP-3-O-[3-hydroxymyristoyl] N-acetylglucosamine deacetylase	lpxC_2		Acr_01351	UDP-3-O-[3-hydroxymyristoyl] N-acetylglucosamine deacetylase [Arcobacter sp. L]
Acr_01352	Murein hydrolase activator NlpD precursor	nlpD_1		Acr_01352	peptidase M23 [Arcobacter nitrofigilis DSM 7299]
Acr_01353	Bifunctional oligoribonuclease and PAP phosphatase NrnA	nrnA		Acr_01353	exopolyphosphatase [Arcobacter sp. L]
Acr_01354	putative nicotinate-nucleotide pyrophosphorylase [carboxylating]	nadC_1		Acr_01354	nicotinate-nucleotide pyrophosphorylase [Arcobacter nitrofigilis DSM 7299]
Acr_01355	Quinolinate synthase A	nadA		Acr_01355	quinolinate synthase [Arcobacter sp. L]
Acr_01356	G3P acyltransferase	plsY		Acr_01356	putative glycerol-3-phosphate acyltransferase [Arcobacter sp. L]
Acr_01357	bifunctional dihydroneopterin aldolase/dihydroneopterin triphosphate 2'-epimerase			Acr_01357	dihydroneopterin aldolase [Arcobacter nitrofigilis DSM 7299]
Acr_01358	Porin	porA_1		Acr_01358	major outer membrane protein [Arcobacter sp. L]
Acr_01359	cytochrome c oxidase, cbb3-type, subunit III			Acr_01359	hypothetical protein [Arcobacter nitrofigilis DSM 7299]
Acr_01360	Peptide chain release factor 2	prfB		Acr_01360	peptide chain release factor 2 [Arcobacter nitrofigilis DSM 7299]
Acr_01361	Campylobacter major outer membrane protein			Acr_01361	major outer membrane protein [Arcobacter nitrofigilis DSM 7299]
Acr_01362	putative DNA repair protein			Acr_01362	hypothetical protein [Arcobacter sp. L]
Acr_01363	FixH			Acr_01363	hypothetical protein [Arcobacter sp. L]
Acr_01364	hypothetical protein			Acr_01364	hypothetical protein [Arcobacter sp. L]
Acr_01365	hypothetical protein			Acr_01365	hypothetical protein [Arcobacter sp. L]
Acr_01366	Cytochrome c oxidase subunit III	ccoP		Acr_01366	cytochrome c class I [Arcobacter nitrofigilis DSM 7299]
Acr_01367	cytochrome c oxidase, cbb3-type, CcoQ subunit			Acr_01367	cytochrome c oxidase cbb3-type subunit IV [Arcobacter sp. L]
Acr_01368	cbb3-type cytochrome c oxidase subunit II			Acr_01368	cbb3-type cytochrome c oxidase subunit II [Arcobacter nitrofigilis DSM 7299]
Acr_01369	hypothetical protein	fixN		Acr_01369	cbb3-type cytochrome c oxidase subunit I [Arcobacter nitrofigilis DSM 7299]
Acr_01370	SsrA-binding protein	smpB		Acr_01370	single-stranded DNA-binding protein [Arcobacter butzleri]
Acr_01371	4-diphosphocytidyl-2-C-methyl-D-erythritol kinase	ispE		Acr_01371	4-diphosphocytidyl-2-C-methyl-D-erythritol kinase [Arcobacter sp. L]
Acr_01372	4-diphosphocytidyl-2-C-methyl-D-erythritol kinase			Acr_01372	4-diphosphocytidyl-2-C-methyl-D-erythritol kinase [Arcobacter nitrofigilis DSM 7299]
Acr_01373	tRNA pseudouridine synthase B	truB		Acr_01373	tRNA pseudouridine synthase B [Arcobacter nitrofigilis DSM 7299]
Acr_01374	ATP-dependent DNA helicase PcrA	pcrA_2		Acr_01374	ATP-dependent DNA helicase UvrD [Arcobacter sp. L]
Acr_01375	CysJI operon transcriptional activator	cysL		Acr_01375	LysR family transcriptional regulator [Arcobacter sp. L]
Acr_01376	coproporphyrinogen III oxidase			Acr_01376	radical SAM protein [Arcobacter butzleri]
Acr_01377	Amidophosphoribosyltransferase precursor	purF		Acr_01377	amidophosphoribosyltransferase [Arcobacter butzleri 7h1h]
Acr_01378	4-hydroxy-tetrahydrodipicolinate reductase	dapB		Acr_01378	dihydrodipicolinate reductase [Arcobacter nitrofigilis DSM 7299]
Acr_01379	Thioredoxin reductase	trxB_2		Acr_01379	thioredoxin reductase [Arcobacter butzleri RM4018]
Acr_01380	Amino-acid carrier protein AlsT	alsT		Acr_01380	sodium/alanine symporter [Wolinella succinogenes DSM 1740]
Acr_01381	Fumarate reductase cytochrome b subunit	frdC_1		Acr_01381	fumarate reductase respiratory complex protein [Arcobacter nitrofigilis DSM 7299]
Acr_01382	fumarate reductase cytochrome b-556 subunit			Acr_01382	fumarate reductase respiratory complex protein [Arcobacter nitrofigilis DSM 7299]
Acr_01383	Fumarate reductase flavoprotein subunit	frdA_1		Acr_01383	succinate dehydrogenase or fumarate reductase, flavoprotein subunit [Arcobacter nitrofigilis DSM 7299]
Acr_01384	Fumarate reductase iron-sulfur subunit	frdB_1		Acr_01384	succinate dehydrogenase and fumarate reductase iron-sulfur protein [Arcobacter nitrofigilis DSM 7299]
Acr_01385	Fumarate hydratase class I, anaerobic	fumB_2		Acr_01385	tartrate/fumarate subfamily hydro-lyase subunit alpha [Arcobacter nitrofigilis DSM 7299]
Acr_01386	Aspartate ammonia-lyase	aspA		Acr_01386	aspartate ammonia-lyase [Sulfurospirillum barnesii SES-3]
Acr_01387	Anaerobic C4-dicarboxylate transporter DcuA	dcuA_1		Acr_01387	anaerobic c4-dicarboxylate membrane transporter family protein [Sulfurospirillum barnesii SES-3]
Acr_01388	Anaerobic C4-dicarboxylate transporter DcuA	dcuA_2		Acr_01388	anaerobic c4-dicarboxylate antiporter, Dcu family [Sulfurospirillum deleyianum DSM 6946]
Acr_01389	L-asparaginase	ansA_2		Acr_01389	L-asparaginase, type II [Sulfurospirillum deleyianum DSM 6946]
Acr_01390	hypothetical protein			Acr_01390	ATP-binding region ATPase domain-containing protein [Sulfurospirillum deleyianum DSM 6946]
Acr_01391	hypothetical protein			Acr_01391	histidine kinase [Sulfurospirillum barnesii SES-3]
Acr_01392	Sensor protein FixL	fixL_13		Acr_01392	multi-sensor signal transduction histidine kinase [Arcobacter nitrofigilis DSM 7299]
Acr_01393	putative transcriptional regulatory protein YedW	yedW_1		Acr_01393	winged helix family two component transcriptional regulator [Arcobacter nitrofigilis DSM 7299]
Acr_01394	putative transcriptional regulatory protein YedW	yedW_2		Acr_01394	winged helix family two component transcriptional regulator [Arcobacter nitrofigilis DSM 7299]
Acr_01395	sensory histidine kinase AtoS			Acr_01395	multi-sensor signal transduction histidine kinase [Arcobacter nitrofigilis DSM 7299]
Acr_01396	sensory histidine kinase AtoS			Acr_01396	multi-sensor signal transduction histidine kinase [Arcobacter nitrofigilis DSM 7299]
Acr_01397	Tartrate transporter	ttdT		Acr_01397	anion transporter [Arcobacter nitrofigilis DSM 7299]
Acr_01398	Thioredoxin	trxA_2		Acr_01398	thioredoxin [Arcobacter sp. L]
Acr_01399	Alanine--tRNA ligase	alaS_1		Acr_01399	alanyl-tRNA synthase [Arcobacter sp. L]
Acr_01400	putative integral membrane protein			Acr_01400	hypothetical protein [Arcobacter sp. L]
Acr_01401	Multiple resistance and pH homeostasis protein A	mrpA		Acr_01401	NADH/ubiquinone/plastoquinone (complex i) [Sulfuricurvum kujiense DSM 16994]
Acr_01402	hypothetical protein
Acr_01403	NADH-quinone oxidoreductase subunit 8	nqo8		Acr_01403	hypothetical protein B649_09695 [uncultured Sulfuricurvum sp. RIFRC-1]
Acr_01404	Hydrogenase-3 component G	hycG		Acr_01404	NADH dehydrogenase [Sulfurimonas gotlandica]
Acr_01405	Ni,Fe-hydrogenase III component G			Acr_01405	F420H2:quinone oxidoreductase, 39.7 kDa subunit [Desulfurobacterium thermolithotrophum DSM 11699]
Acr_01406	Hydrogenase-3 component E	hycE		Acr_01406	hypothetical protein B649_09680 [uncultured Sulfuricurvum sp. RIFRC-1]
Acr_01407	NAD(P)H-quinone oxidoreductase subunit I	ndhI		Acr_01407	hypothetical protein B649_09675 [uncultured Sulfuricurvum sp. RIFRC-1]
Acr_01408	hypothetical protein			Acr_01408	hypothetical protein [Arcobacter sp. L]
Acr_01409	hypothetical protein			Acr_01409	hypothetical protein [Arcobacter sp. L]
Acr_01410	putative endopeptidase Spr precursor	spr_1		Acr_01410	hypothetical protein [Vibrio coralliilyticus]
Acr_01411	putative endopeptidase Spr precursor	spr_2		Acr_01411	putative lipoprotein [Arcobacter sp. L]
Acr_01412	Membrane transport protein			Acr_01412	auxin efflux carrier protein [Arcobacter sp. L]
Acr_01413	hypothetical protein			Acr_01413	hypothetical protein [Arcobacter sp. L]
Acr_01414	Maf-like protein YhdE	yhdE		Acr_01414	hypothetical protein [Arcobacter sp. L]
Acr_01415	hypothetical protein
Acr_01416	Flp pilus assembly protein, protease CpaA
Acr_01417	1-deoxy-D-xylulose-5-phosphate synthase	dxs		Acr_01417	deoxyxylulose-5-phosphate synthase [Arcobacter nitrofigilis DSM 7299]
Acr_01418	Histidinol-phosphate aminotransferase	hisC		Acr_01418	histidinol-phosphate aminotransferase [Arcobacter sp. L]
Acr_01419	P-protein	pheA_3		Acr_01419	chorismate mutase [Arcobacter nitrofigilis DSM 7299]
Acr_01420	HAD hydrolase, family IIA			Acr_01420	HAD-superfamily hydrolase [Arcobacter nitrofigilis DSM 7299]
Acr_01421	Diaminopimelate decarboxylase	lysA		Acr_01421	diaminopimelate decarboxylase [Arcobacter sp. L]
Acr_01422	Enoyl-[acyl-carrier-protein] reductase [NADH] FabI	fabI		Acr_01422	enoyl-ACP reductase [Arcobacter butzleri ED-1]
Acr_01423	Triosephosphate isomerase	tpiA		Acr_01423	triosephosphate isomerase [Arcobacter butzleri 7h1h]
Acr_01424	Phosphoglycerate kinase	pgk		Acr_01424	phosphoglycerate kinase [Arcobacter nitrofigilis DSM 7299]
Acr_01425	Glyceraldehyde-3-phosphate dehydrogenase	gap_1		Acr_01425	glyceraldehyde-3-phosphate dehydrogenase [Arcobacter nitrofigilis DSM 7299]
Acr_01426	nicotinic acid mononucleotide adenylyltransferase			Acr_01426	nicotinate-mononucleotide adenylyltransferase [Arcobacter butzleri 7h1h]
Acr_01427	hypothetical protein
Acr_01428	Arginine--tRNA ligase	argS		Acr_01428	arginyl-tRNA synthase [Arcobacter sp. L]
Acr_01429	Sec-independent protein translocase protein TatA	tatA		Acr_01429	preprotein translocase subunit TatA [Thiovulum sp. ES]
Acr_01430	camphor resistance protein CrcB			Acr_01430	camphor resistance CrcB protein [Arcobacter sp. L]
Acr_01431	1-acyl-sn-glycerol-3-phosphate acyltransferase	plsC		Acr_01431	1-acyl-sn-glycerol-3-phosphate acyltransferase PlsC [Arcobacter sp. L]
Acr_01432	hypothetical protein			Acr_01432	hypothetical protein [Arcobacter nitrofigilis DSM 7299]
Acr_01433	Phosphoribosylformylglycinamidine synthase 1	purQ		Acr_01433	phosphoribosylformylglycinamidine synthase I [Arcobacter sp. L]
Acr_01434	phosphoribosylformylglycinamidine synthase subunit PurS			Acr_01434	phosphoribosylformylglycinamidine synthase [Arcobacter sp. L]
Acr_01435	Phosphoribosylaminoimidazole-succinocarboxamide synthase	purC		Acr_01435	SAICAR synthetase [Arcobacter nitrofigilis DSM 7299]
Acr_01436	Carboxy-terminal processing protease CtpA precursor	ctpA		Acr_01436	protease [Arcobacter butzleri ED-1]
Acr_01437	hypothetical protein			Acr_01437	hypothetical protein [Arcobacter butzleri]
Acr_01438	Plasminogen-binding protein PgbB	pgbB		Acr_01438	hypothetical protein [Arcobacter nitrofigilis DSM 7299]
Acr_01439	Sensor protein FixL	fixL_14		Acr_01439	multi-sensor signal transduction histidine kinase [Arcobacter nitrofigilis DSM 7299]
Acr_01440	putative diguanylate cyclase YcdT	ycdT_2		Acr_01440	diguanylate cyclase [Arcobacter nitrofigilis DSM 7299]
Acr_01441	tRNA pseudouridine synthase D	truD_2		Acr_01441	tRNA pseudouridine synthase D TruD [Arcobacter nitrofigilis DSM 7299]
Acr_01442	hypothetical protein			Acr_01442	tRNA pseudouridine synthase D TruD [Arcobacter nitrofigilis DSM 7299]
Acr_01443	hypothetical protein			Acr_01443	hypothetical protein [Arcobacter nitrofigilis DSM 7299]
Acr_01444	Nucleoside 2-deoxyribosyltransferase			Acr_01444	nucleoside 2-deoxyribosyltransferase [Arcobacter sp. L]
Acr_01445	hypothetical protein
Acr_01446	C4-dicarboxylate transport sensor protein DctB	dctB_1		Acr_01446	integral membrane sensor signal transduction histidine kinase [Arcobacter nitrofigilis DSM 7299]
Acr_01447	putative HKD family nuclease			Acr_01447	DNA/RNA helicase [Arcobacter sp. L]
Acr_01448	UvsW helicase			Acr_01448	DNA/RNA helicase (DEAD/DEAH BOX family) [Arcobacter butzleri 7h1h]
Acr_01449	putative HKD family nuclease			Acr_01449	DNA/RNA helicase [Arcobacter sp. L]
Acr_01450	Glucokinase	glk		Acr_01450	glucokinase [Sulfurovum sp. AR]
Acr_01451	Glucoamylase hydrolases			Acr_01451	phosphorylase kinase alphabeta [Sulfurovum sp. AR]
Acr_01452	Ion transport protein			Acr_01452	ion transport protein [Arcobacter butzleri RM4018]
Acr_01453	Flagellar hook protein FlgE	flgE_2		Acr_01453	flagellar hook protein FlgE [Arcobacter sp. L]
Acr_01454	Calcium-transporting ATPase			Acr_01454	hypothetical protein [Sulfurimonas sp. AST-10]
Acr_01455	putative cation-transporting ATPase F	ctpF_2		Acr_01455	hypothetical protein [Sulfurimonas sp. AST-10]
Acr_01456	Phosphoenolpyruvate synthase	ppsA		Acr_01456	phosphoenolpyruvate synthase [Sulfurimonas gotlandica]
Acr_01457	DNA protection during starvation protein	dps		Acr_01457	rerritin Dps family protein [Arcobacter nitrofigilis DSM 7299]
Acr_01458	Efflux pump membrane transporter BepE	bepE		Acr_01458	transporter, hydrophobe/amphiphile efflux-1 (HAE1) family [Sulfuricurvum kujiense DSM 16994]
Acr_01459	Efflux pump periplasmic linker BepD precursor	bepD		Acr_01459	efflux transporter, RND family, MFP subunit [Sulfuricurvum kujiense DSM 16994]
Acr_01460	outer membrane channel protein			Acr_01460	outer membrane efflux protein [Arcobacter sp. L]
Acr_01461	transcriptional regulator BetI			Acr_01461	TetR family transcriptional regulator [Sulfurimonas gotlandica]
Acr_01469	Bacillibactin transport regulator	btr		Acr_01469	AraC family transcriptional regulator [Arcobacter nitrofigilis DSM 7299]
Acr_01470	AzlC protein			Acr_01470	AzlC family protein [Arcobacter nitrofigilis DSM 7299]
Acr_01471	azaleucine resistance protein AzlC			Acr_01471	AzlC family protein [Arcobacter nitrofigilis DSM 7299]
Acr_01472	putative membrane protein			Acr_01472	hypothetical protein [Arcobacter sp. L]
Acr_01473	Thiazole synthase	thiG		Acr_01473	thiazole biosynthesis family protein [Arcobacter nitrofigilis DSM 7299]
Acr_01474	Divalent-cation tolerance protein CutA	cutA		Acr_01474	periplasmic protein [Arcobacter sp. L]
Acr_01475	Nicotinamide nucleotide repair protein	nnr		Acr_01475	putative carbohydrate kinase [Arcobacter butzleri ED-1]
Acr_01476	hypothetical protein
Acr_01477	t(6)A37 threonylcarbamoyladenosine biosynthesis protein	gcp		Acr_01477	O-sialoglycoprotein endopeptidase [Arcobacter butzleri 7h1h]
Acr_01478	putative esterase of the alpha/beta hydrolase fold protein			Acr_01478	hypothetical protein [Arcobacter nitrofigilis DSM 7299]
Acr_01479	hypothetical protein			Acr_01479	hypothetical protein [Arcobacter sp. L]
Acr_01480	hypothetical protein			Acr_01480	hypothetical protein [Arcobacter nitrofigilis DSM 7299]
Acr_01481	1-deoxy-D-xylulose 5-phosphate reductoisomerase	dxr		Acr_01481	1-deoxy-D-xylulose 5-phosphate reductoisomerase [Arcobacter butzleri ED-1]
Acr_01482	Phosphatidate cytidylyltransferase	cdsA		Acr_01482	CDP-diglyceride synthase CdsA [Arcobacter sp. L]
Acr_01483	Lipoprotein YlpA precursor	ylpA		Acr_01483	TraT complement resistance protein precursor [Arcobacter sp. L]
Acr_01484	hypothetical protein			Acr_01484	fibronectin-binding protein [Arcobacter butzleri]
Acr_01485	hypothetical protein			Acr_01485	hypothetical protein [Arcobacter sp. L]
Acr_01486	hypothetical protein			Acr_01486	hypothetical protein [Arcobacter sp. L]
Acr_01487	hypothetical protein			Acr_01487	hypothetical protein [Arcobacter nitrofigilis DSM 7299]
Acr_01488	Threonine--tRNA ligase 2	thrZ		Acr_01488	threonyl-tRNA synthetase [Arcobacter nitrofigilis DSM 7299]
Acr_01489	Translation initiation factor IF-3	infC		Acr_01489	translation initiation factor 3 (bIF-3) [Sulfurospirillum barnesii SES-3]
Acr_01490	translation initiation factor IF-3			Acr_01490	translation initiation factor IF-3 [Arcobacter nitrofigilis DSM 7299]
Acr_01491	50S ribosomal protein L35	rpmI		Acr_01491	50S ribosomal protein L35 [Arcobacter sp. L]
Acr_01492	50S ribosomal protein L20	rplT		Acr_01492	50S ribosomal protein L20 [Arcobacter sp. L]
Acr_01493	molybdopterin biosynthesis protein MoeB			Acr_01493	sulfurtransferase [Arcobacter butzleri]
Acr_01494	Formate-dependent nitrite reductase, membrane component			Acr_01494	hypothetical protein Sulba_2544 [Sulfurospirillum barnesii SES-3]
Acr_01495	Tetrathionate reductase electron transport protein	ttrB_2		Acr_01495	4Fe-4S ferredoxin iron-sulfur binding domain-containing protein [Sulfurospirillum deleyianum DSM 6946]
Acr_01496	Sulfur reductase chain A	psrA		Acr_01496	molybdopterin oxidoreductase [Sulfurospirillum deleyianum DSM 6946]
Acr_01497	Ni/Fe-hydrogenase, b-type cytochrome subunit			Acr_01497	Diheme cytochrome C [Sulfurospirillum deleyianum DSM 6946]
Acr_01498	cytochrome c(L), periplasmic			Acr_01498	hypothetical protein WS0706 [Wolinella succinogenes DSM 1740]
Acr_01499	hypothetical protein			Acr_01499	cytochrome c family protein [Sulfurimonas autotrophica DSM 16294]
Acr_01500	pyridine nucleotide-disulfide oxidoreductase family protein			Acr_01500	putative sulfide:quinone reductase [Arcobacter sp. L]
Acr_01501	molybdopterin-guanine dinucleotide biosynthesis protein A			Acr_01501	molybdopterin-guanine dinucleotide biosynthesis protein [Arcobacter butzleri ED-1]
Acr_01502	putative molybdenum cofactor guanylyltransferase	mobA		Acr_01502	molybdopterin-guanine dinucleotide biosynthesis protein [Arcobacter sp. L]
Acr_01503	2,3-dimethylmalate dehydratase large subunit	dmdA_1		Acr_01503	3-isopropylmalate dehydratase large subunit [Arcobacter butzleri]
Acr_01504	2,3-dimethylmalate dehydratase large subunit	dmdA_2		Acr_01504	3-isopropylmalate dehydratase large subunit [Arcobacter sp. L]
Acr_01505	Lipoprotein signal peptidase	lspA		Acr_01505	signal peptidase [Arcobacter butzleri]
Acr_01506	Phosphoglucosamine mutase	glmM_1		Acr_01506	phosphoglucosamine mutase [Arcobacter butzleri]
Acr_01507	Phosphoglucosamine mutase	glmM_2		Acr_01507	phosphoglucosamine mutase [Arcobacter sp. L]
Acr_01508	30S ribosomal protein S20	rpsT		Acr_01508	30S ribosomal protein S20 [Arcobacter sp. L]
Acr_01509	Peptide chain release factor 1	prfA		Acr_01509	peptide chain release factor 1 [Arcobacter butzleri RM4018]
Acr_01510	Phosphate-binding protein PstS precursor	pstS		Acr_01510	phosphate ABC transporter substrate binding component [Arcobacter sp. L]
Acr_01511	hypothetical protein			Acr_01511	phosphate ABC transporter substrate-binding protein [Desulfomicrobium baculatum DSM 4028]
Acr_01512	putative membrane protein YjcC	yjcC		Acr_01512	EAL/GGDEF domain protein [Arcobacter butzleri]
Acr_01513	putative diguanylate cyclase AdrA	adrA_3		Acr_01513	conserved hypothetical protein [Arcobacter butzleri]
Acr_01514	hypothetical protein			Acr_01514	diguanylate cyclase/phosphodiesterase [Arcobacter nitrofigilis DSM 7299]
Acr_01515	Phosphate transport system permease protein PstC	pstC		Acr_01515	phosphate ABC transporter permease [Arcobacter butzleri ED-1]
Acr_01516	Phosphate transport system permease protein PstA	pstA		Acr_01516	phosphate ABC transporter permease component [Arcobacter sp. L]
Acr_01517	Phosphate import ATP-binding protein PstB	pstB		Acr_01517	phosphate transporter ATP-binding component [Arcobacter sp. L]
Acr_01518	transcriptional regulator PhoU			Acr_01518	phosphate transport system regulatory protein PhoU [Arcobacter butzleri RM4018]
Acr_01519	putative membrane protein			Acr_01519	hypothetical protein [Sulfurimonas sp. AST-10]
Acr_01520	Transcriptional regulatory protein WalR	walR		Acr_01520	two-component response regulator [Arcobacter sp. L]
Acr_01521	Alkaline phosphatase synthesis sensor protein PhoR	phoR		Acr_01521	two-component sensor kinase [Arcobacter sp. L]
Acr_01522	50S ribosomal protein L13	rplM		Acr_01522	50S ribosomal protein L13 [Arcobacter butzleri RM4018]
Acr_01523	30S ribosomal protein S9	rpsI		Acr_01523	30S ribosomal protein S9 [Arcobacter sp. L]
Acr_01524	auxin efflux carrier			Acr_01524	auxin efflux carrier [Arcobacter nitrofigilis DSM 7299]
Acr_01525	Oligopeptide-binding protein AppA precursor	appA		Acr_01525	ABC transporter substrate binding component [Arcobacter sp. L]
Acr_01526	5'-nucleotidase			Acr_01526	HAD-superfamily hydrolase [Arcobacter nitrofigilis DSM 7299]
Acr_01527	Pyruvate-flavodoxin oxidoreductase	nifJ_1		Acr_01527	pyruvate:ferredoxin oxidoreductase [Collinsella tanakaei]
Acr_01528	Pyruvate-flavodoxin oxidoreductase	nifJ_2		Acr_01528	Pyruvate-flavodoxin oxidoreductase [Campylobacter concisus]
Acr_01529	Pyruvate synthase subunit PorC	porC		Acr_01529	pyruvate/ketoisovalerate oxidoreductase subunit gamma [Arcobacter nitrofigilis DSM 7299]
Acr_01530	Pyruvic-ferredoxin oxidoreductase subunit delta	porD		Acr_01530	pyruvate ferredoxin/flavodoxin oxidoreductase subunit delta [Arcobacter nitrofigilis DSM 7299]
Acr_01531	Pyruvate synthase subunit PorA	porA_2		Acr_01531	pyruvate flavodoxin/ferredoxin oxidoreductase domain-containing protein [Arcobacter nitrofigilis DSM 7299]
Acr_01532	Pyruvate synthase subunit PorB	porB		Acr_01532	thiamine pyrophosphate domain-containing TPP-binding protein [Arcobacter nitrofigilis DSM 7299]
Acr_01533	Cyclic di-GMP phosphodiesterase YfgF	yfgF_5		Acr_01533	diguanylate cyclase/phosphodiesterase [Arcobacter nitrofigilis DSM 7299]
Acr_01534	hypothetical protein
Acr_01535	hypothetical protein			Acr_01535	hypothetical protein [Arcobacter nitrofigilis DSM 7299]
Acr_01536	S-ribosylhomocysteine lyase	luxS		Acr_01536	S-ribosylhomocysteinase [Arcobacter butzleri RM4018]
Acr_01537	bifunctional tRNA (mnm(5)s(2)U34)-methyltransferase/FAD-dependent cmnm(5)s(2)U34 oxidoreductase			Acr_01537	hypothetical protein [Arcobacter nitrofigilis DSM 7299]
Acr_01538	General stress protein 69	yhdN_2		Acr_01538	hypothetical protein [Brevibacillus sp. phR]
Acr_01539	HTH-type transcriptional repressor YvoA	yvoA_1		Acr_01539	GntR family transcriptional regulator [Arcobacter nitrofigilis DSM 7299]
Acr_01540	Methionine import ATP-binding protein MetN	metN_2		Acr_01540	ABC transporter-like protein [Arcobacter nitrofigilis DSM 7299]
Acr_01541	Phosphate-import protein PhnD precursor	phnD_3		Acr_01541	phosphonate ABC transporter periplasmic phosphonate binding protein [Arcobacter nitrofigilis DSM 7299]
Acr_01542	Phosphate-import permease protein PhnE	phnE_2		Acr_01542	phosphonate ABC transporter inner membrane subunit [Arcobacter nitrofigilis DSM 7299]
Acr_01543	phosphonate C-P lyase system protein PhnG			Acr_01543	hypothetical protein [Arcobacter nitrofigilis DSM 7299]
Acr_01544	hypothetical protein			Acr_01544	putative phosphonate metabolism protein [Arcobacter nitrofigilis DSM 7299]
Acr_01545	Alpha-D-ribose 1-methylphosphonate 5-triphosphate synthase subunit PhnI	phnI_5		Acr_01545	phosphonate metabolism protein [Arcobacter nitrofigilis DSM 7299]
Acr_01546	Alpha-D-ribose 1-methylphosphonate 5-phosphate C-P lyase	phnJ_4		Acr_01546	phosphonate metabolism PhnJ [Arcobacter nitrofigilis DSM 7299]
Acr_01547	Alpha-D-ribose 1-methylphosphonate 5-phosphate C-P lyase	phnJ_5		Acr_01547	phosphonate metabolism PhnJ [Arcobacter nitrofigilis DSM 7299]
Acr_01548	Putative phosphonates utilization ATP-binding protein PhnK	phnK_3		Acr_01548	ABC transporter-like protein [Arcobacter nitrofigilis DSM 7299]
Acr_01549	Alpha-D-ribose 1-methylphosphonate 5-triphosphate synthase subunit PhnL	phnL_4		Acr_01549	phosphonate C-P lyase system protein PhnL [Arcobacter nitrofigilis DSM 7299]
Acr_01550	Alpha-D-ribose 1-methylphosphonate 5-triphosphate diphosphatase	phnM_4		Acr_01550	amidohydrolase [Arcobacter nitrofigilis DSM 7299]
Acr_01551	Streptogramin A acetyltransferase	vatD_4		Acr_01551	phosphonate metabolism protein [Arcobacter nitrofigilis DSM 7299]
Acr_01552	Ribose 1,5-bisphosphate phosphokinase PhnN	phnN_4		Acr_01552	guanylate kinase/L-type calcium channel region [Arcobacter nitrofigilis DSM 7299]
Acr_01553	hypothetical protein			Acr_01553	endonuclease/exonuclease/phosphatase [Arcobacter nitrofigilis DSM 7299]
Acr_01554	hypothetical protein			Acr_01554	endonuclease/exonuclease/phosphatase [Arcobacter nitrofigilis DSM 7299]
Acr_01555	Phosphate-import protein PhnD precursor	phnD_4		Acr_01555	phosphonate ABC transporter periplasmic phosphonate-binding protein [Desulfovibrio desulfuricans ND132]
Acr_01556	Phosphate-import ATP-binding protein PhnC	phnC_2		Acr_01556	phosphonate ABC transporter ATP-binding protein [Desulfovibrio desulfuricans ND132]
Acr_01557	Phosphate-import permease protein PhnE	phnE_3		Acr_01557	phosphonate ABC transporter inner membrane protein [Desulfovibrio desulfuricans ND132]
Acr_01558	Alpha-D-ribose 1-methylphosphonate 5-triphosphate diphosphatase	phnM_5		Acr_01558	phosphonate metabolism protein PhnM [Cyanothece sp. CCY0110]
Acr_01559	oxalate/formate antiporter family transporter			Acr_01559	putative transport protein [gamma proteobacterium IMCC1989]
Acr_01560	Phosphoribosyl 1,2-cyclic phosphodiesterase	phnP_1		Acr_01560	carbon-phosphorus lyase complex accessory protein [Arcobacter nitrofigilis DSM 7299]
Acr_01561	putative chromate transport protein	srpC		Acr_01561	putative Chromate transport protein ChrA [Vibrio nigripulchritudo]
Acr_01562	hypothetical protein
Acr_01563	hypothetical protein
Acr_01564	hypothetical protein			Acr_01564	hypothetical protein [Arcobacter butzleri]
Acr_01565	hypothetical protein
Acr_01566	hypothetical protein			Acr_01566	hypothetical protein A7H1H_0861 [Arcobacter butzleri 7h1h]
Acr_01567	hypothetical protein			Acr_01567	Rad52/22 family double-strand break repair protein [Arcobacter butzleri]
Acr_01568	Transposase			Acr_01568	transposase IS3/IS911 family protein [Sulfurimonas autotrophica DSM 16294]
Acr_01569	putative transposase OrfB			Acr_01569	integrase catalytic subunit [Sulfurimonas autotrophica DSM 16294]
Acr_01570	hypothetical protein			Acr_01570	hypothetical protein [Arcobacter butzleri ED-1]
Acr_01571	Ribonuclease HI	rnhA_1		Acr_01571	ribonuclease H [Helicobacter canadensis]
Acr_01572	hypothetical protein			Acr_01572	exonuclease V subunit alpha [Aliivibrio fischeri]
Acr_01573	exonuclease V subunit alpha			Acr_01573	hypothetical protein [Thiothrix flexilis]
Acr_01574	tellurite resistance protein TehB			Acr_01574	type II restriction-modification system, methylation subunit [Sulfurovum sp. AR]
Acr_01575	hypothetical protein			Acr_01575	hypothetical protein [Sulfurimonas gotlandica]
Acr_01576	L-glyceraldehyde 3-phosphate reductase	gpr		Acr_01576	hypothetical protein [Paenibacillus ginsengihumi]
Acr_01577	HTH-type transcriptional repressor YvoA	yvoA_2		Acr_01577	GntR family transcriptional regulator [Arcobacter nitrofigilis DSM 7299]
Acr_01578	Methionine import ATP-binding protein MetN	metN_3		Acr_01578	ABC transporter-like protein [Arcobacter nitrofigilis DSM 7299]
Acr_01579	Phosphate-import protein PhnD precursor	phnD_5		Acr_01579	phosphonate ABC transporter periplasmic phosphonate binding protein [Arcobacter nitrofigilis DSM 7299]
Acr_01580	Phosphate-import permease protein PhnE	phnE_4		Acr_01580	phosphonate ABC transporter inner membrane subunit [Arcobacter nitrofigilis DSM 7299]
Acr_01581	phosphonate C-P lyase system protein PhnG			Acr_01581	hypothetical protein [Arcobacter nitrofigilis DSM 7299]
Acr_01582	carbon-phosphorus lyase complex subunit			Acr_01582	putative phosphonate metabolism protein [Arcobacter nitrofigilis DSM 7299]
Acr_01583	Alpha-D-ribose 1-methylphosphonate 5-triphosphate synthase subunit PhnI	phnI_6		Acr_01583	phosphonate metabolism protein [Arcobacter nitrofigilis DSM 7299]
Acr_01584	Alpha-D-ribose 1-methylphosphonate 5-phosphate C-P lyase	phnJ_6		Acr_01584	phosphonate metabolism PhnJ [Arcobacter nitrofigilis DSM 7299]
Acr_01585	Putative phosphonates utilization ATP-binding protein PhnK	phnK_4		Acr_01585	ABC transporter-like protein [Arcobacter nitrofigilis DSM 7299]
Acr_01586	Alpha-D-ribose 1-methylphosphonate 5-triphosphate synthase subunit PhnL	phnL_5		Acr_01586	phosphonate C-P lyase system protein PhnL [Arcobacter nitrofigilis DSM 7299]
Acr_01587	Alpha-D-ribose 1-methylphosphonate 5-triphosphate diphosphatase	phnM_6		Acr_01587	amidohydrolase [Arcobacter nitrofigilis DSM 7299]
Acr_01588	phosphonate metabolim protein, transferase hexapeptide repeat family			Acr_01588	phosphonate metabolism protein [Arcobacter nitrofigilis DSM 7299]
Acr_01589	Streptogramin A acetyltransferase	vatD_5		Acr_01589	phosphonate metabolism protein [Arcobacter nitrofigilis DSM 7299]
Acr_01590	ribose 1,5-bisphosphokinase			Acr_01590	guanylate kinase/L-type calcium channel region [Arcobacter nitrofigilis DSM 7299]
Acr_01591	ribose 1,5-bisphosphokinase			Acr_01591	guanylate kinase/L-type calcium channel region [Arcobacter nitrofigilis DSM 7299]
Acr_01592	hypothetical protein			Acr_01592	endonuclease/exonuclease/phosphatase [Arcobacter nitrofigilis DSM 7299]
Acr_01593	Major Facilitator Superfamily protein			Acr_01593	hypothetical protein [Pannonibacter phragmitetus]
Acr_01594	hypothetical protein
Acr_01595	hypothetical protein			Acr_01595	MFS transporter [Afipia birgiae]
Acr_01596	hypothetical protein
Acr_01597	carbon-phosphorus lyase complex accessory protein			Acr_01597	carbon-phosphorus lyase complex accessory protein [Arcobacter nitrofigilis DSM 7299]
Acr_01598	hypothetical protein			Acr_01598	phosphonate metabolism protein [Arcobacter nitrofigilis DSM 7299]
Acr_01599	Bacterial phosphonate metabolism protein (PhnI)			Acr_01599	phosphonate metabolism protein [Arcobacter nitrofigilis DSM 7299]
Acr_01600	Alpha-D-ribose 1-methylphosphonate 5-triphosphate synthase subunit PhnI	phnI_7		Acr_01600	phosphonate metabolism protein [Arcobacter nitrofigilis DSM 7299]
Acr_01601	Alpha-D-ribose 1-methylphosphonate 5-phosphate C-P lyase	phnJ_7		Acr_01601	phosphonate metabolism PhnJ [Arcobacter nitrofigilis DSM 7299]
Acr_01602	Alpha-D-ribose 1-methylphosphonate 5-phosphate C-P lyase	phnJ_8		Acr_01602	phosphonate metabolism PhnJ [Arcobacter nitrofigilis DSM 7299]
Acr_01603	Putative phosphonates utilization ATP-binding protein PhnK	phnK_5		Acr_01603	ABC transporter-like protein [Arcobacter nitrofigilis DSM 7299]
Acr_01604	Putative phosphonates utilization ATP-binding protein PhnK	phnK_6		Acr_01604	ABC transporter-like protein [Arcobacter nitrofigilis DSM 7299]
Acr_01605	Alpha-D-ribose 1-methylphosphonate 5-triphosphate synthase subunit PhnL	phnL_6		Acr_01605	phosphonate C-P lyase system protein PhnL [Arcobacter nitrofigilis DSM 7299]
Acr_01606	Alpha-D-ribose 1-methylphosphonate 5-triphosphate diphosphatase	phnM_7		Acr_01606	amidohydrolase [Arcobacter nitrofigilis DSM 7299]
Acr_01607	Alpha-D-ribose 1-methylphosphonate 5-triphosphate diphosphatase	phnM_8		Acr_01607	amidohydrolase [Arcobacter nitrofigilis DSM 7299]
Acr_01608	Streptogramin A acetyltransferase	vatD_6		Acr_01608	phosphonate metabolism protein [Arcobacter nitrofigilis DSM 7299]
Acr_01609	Ribose 1,5-bisphosphate phosphokinase PhnN	phnN_5		Acr_01609	guanylate kinase/L-type calcium channel region [Arcobacter nitrofigilis DSM 7299]
Acr_01610	hypothetical protein			Acr_01610	endonuclease/exonuclease/phosphatase [Arcobacter nitrofigilis DSM 7299]
Acr_01611	Endonuclease/Exonuclease/phosphatase family protein			Acr_01611	endonuclease/exonuclease/phosphatase [Arcobacter nitrofigilis DSM 7299]
Acr_01612	oxalate/formate antiporter family transporter			Acr_01612	major facilitator transporter [Ochrobactrum anthropi]
Acr_01613	Phosphoribosyl 1,2-cyclic phosphodiesterase	phnP_2		Acr_01613	carbon-phosphorus lyase complex accessory protein [Arcobacter nitrofigilis DSM 7299]
Acr_01614	hypothetical protein			Acr_01614	hypothetical protein A7H1H_0802 [Arcobacter butzleri 7h1h]
Acr_01615	hypothetical protein			Acr_01615	hypothetical protein [Arcobacter sp. L]
Acr_01616	Inner membrane protein YjdF	yjdF		Acr_01616	hypothetical protein [Arcobacter nitrofigilis DSM 7299]
Acr_01617	carboxylate/amino acid/amine transporter			Acr_01617	hypothetical protein [Arcobacter nitrofigilis DSM 7299]
Acr_01618	Methionine synthase	metH_2		Acr_01618	methionine synthase [Arcobacter nitrofigilis DSM 7299]
Acr_01619	tellurite resistance protein TehB			Acr_01619	putative methyltransferase [Arcobacter sp. L]
Acr_01620	Branched-chain-amino-acid aminotransferase	ilvE_1		Acr_01620	branched-chain amino acid aminotransferase [Arcobacter nitrofigilis DSM 7299]
Acr_01621	Branched-chain-amino-acid aminotransferase	ilvE_2		Acr_01621	branched-chain amino acid aminotransferase [Arcobacter butzleri RM4018]
Acr_01622	HflK protein			Acr_01622	hypothetical protein [Arcobacter sp. L]
Acr_01623	hypothetical protein			Acr_01623	hypothetical protein [Arcobacter nitrofigilis DSM 7299]
Acr_01624	Phosphoribosyl-ATP pyrophosphatase	hisE		Acr_01624	phosphoribosyl-ATP pyrophosphatase [Arcobacter butzleri]
Acr_01625	Inner membrane transport permease YhhJ	yhhJ		Acr_01625	ABC transporter permease component [Arcobacter sp. L]
Acr_01626	putative ABC transporter ATP-binding protein YbhF	ybhF_2		Acr_01626	ABC transporter ATP-binding component [Arcobacter sp. L]
Acr_01627	putative ABC transporter ATP-binding protein YbhF	ybhF_3		Acr_01627	ABC transporter ATP-binding component [Arcobacter sp. L]
Acr_01628	Macrolide-specific efflux protein MacA precursor	macA_2		Acr_01628	hypothetical protein [Arcobacter sp. L]
Acr_01629	hypothetical protein
Acr_01630	Ferric uptake regulation protein	fur_2		Acr_01630	ferric uptake regulation protein [Arcobacter sp. L]
Acr_01631	hypothetical protein			Acr_01631	ferric uptake regulation protein [Arcobacter sp. L]
Acr_01632	hypothetical protein
Acr_01633	Cell division inhibitor MinD	minD		Acr_01633	ParA/MinD-like ATPase [Arcobacter nitrofigilis DSM 7299]
Acr_01634	Phosphomethylpyrimidine synthase	thiC		Acr_01634	thiamine biosynthesis protein ThiC [Arcobacter nitrofigilis DSM 7299]
Acr_01635	HDOD domain protein			Acr_01635	putative signal transduction protein [Arcobacter nitrofigilis DSM 7299]
Acr_01636	Bifunctional enzyme IspD/IspF	ispDF		Acr_01636	2-C-methyl-D-erythritol 4-phosphate cytidylyltransferase/2-C-methyl-D-erythritol 2,4-cyclodiphosphate synthase protein [Arcobacter sp. L]
Acr_01637	acetoacetate metabolism regulatory protein AtoC			Acr_01637	two-component response regulator [Arcobacter sp. L]
Acr_01638	Phosphatidylglycerophosphatase A	pgpA		Acr_01638	phosphatidylglycerophosphatase A [Arcobacter nitrofigilis DSM 7299]
Acr_01639	Carbamoyl-phosphate synthase small chain	carA		Acr_01639	carbamoyl phosphate synthase small subunit [Arcobacter butzleri RM4018]
Acr_01640	hypothetical protein			Acr_01640	hypothetical protein Abu_0131 [Arcobacter butzleri RM4018]
Acr_01641	Adenylosuccinate synthetase	purA		Acr_01641	adenylosuccinate synthetase [Arcobacter nitrofigilis DSM 7299]
Acr_01642	ATP phosphoribosyltransferase regulatory subunit	hisZ		Acr_01642	tRNA synthetase class II (G H P and S) [Arcobacter nitrofigilis DSM 7299]
Acr_01643	Soluble hydrogenase 42 kDa subunit			Acr_01643	class V aminotransferase [Arcobacter nitrofigilis DSM 7299]
Acr_01644	hypothetical protein
Acr_01645	HTH-type transcriptional regulator MhqR	mhqR		Acr_01645	MarR family transcriptional regulator [Arcobacter butzleri]
Acr_01646	hypothetical protein			Acr_01646	hypothetical protein [Arcobacter nitrofigilis DSM 7299]
Acr_01647	LigB family dioxygenase			Acr_01647	extradiol ring-cleavage dioxygenase class III protein subunit B [Arcobacter nitrofigilis DSM 7299]
Acr_01648	azoreductase			Acr_01648	putative reductase [Arcobacter sp. L]
Acr_01649	Quercetin 2,3-dioxygenase	yhhW		Acr_01649	pirin [Arcobacter butzleri 7h1h]
Acr_01650	Phosphoribosylformylglycinamidine cyclo-ligase	purM		Acr_01650	phosphoribosylaminoimidazole synthase [Arcobacter sp. L]
Acr_01651	Spermidine synthase	speE		Acr_01651	spermidine synthase [Arcobacter butzleri ED-1]
Acr_01652	Dephospho-CoA kinase	coaE		Acr_01652	dephospho-CoA kinase [Arcobacter butzleri RM4018]
Acr_01653	Diaminopimelate epimerase	dapF		Acr_01653	diaminopimelate epimerase [Arcobacter nitrofigilis DSM 7299]
Acr_01654	hypothetical protein
Acr_01655	Mannosyl-glycoprotein endo-beta-N-acetylglucosaminidase			Acr_01655	hypothetical protein [Arcobacter sp. L]
Acr_01656	Phosphoribosylglycinamide formyltransferase 2	purT		Acr_01656	phosphoribosylglycinamide formyltransferase [Arcobacter butzleri]
Acr_01657	hypothetical protein
Acr_01658	Bacterial regulatory proteins, tetR family			Acr_01658	putative transcriptional regulator [Arcobacter sp. L]
Acr_01659	hypothetical protein			Acr_01659	hypothetical protein [Arcobacter sp. L]
Acr_01660	Dicarboxylic acid uptake system A	dauA_2		Acr_01660	sulfate transport protein [Arcobacter butzleri ED-1]
Acr_01661	Chaperone protein TorD	torD		Acr_01661	putative component of anaerobic dehydrogenase [Sulfurospirillum barnesii SES-3]
Acr_01662	Formate-dependent nitrite reductase, membrane component			Acr_01662	DMSO reductase anchor subunit [Sulfurospirillum barnesii SES-3]
Acr_01663	DMSO reductase iron-sulfur subunit	dmsB		Acr_01663	DMSO reductase, iron-sulfur subunit [Sulfurospirillum barnesii SES-3]
Acr_01664	Putative dimethyl sulfoxide reductase chain YnfE precursor	ynfE		Acr_01664	anaerobic dimethyl sulfoxide reductase subunit A [Sulfurospirillum barnesii SES-3]
Acr_01665	hypothetical protein			Acr_01665	anaerobic dimethyl sulfoxide reductase subunit A [Sulfurospirillum barnesii SES-3]
Acr_01666	ABC-type uncharacterized transport system, periplasmic component			Acr_01666	PAS domain-containing protein [Sulfurospirillum barnesii SES-3]
Acr_01667	Sporulation kinase A	kinA_3		Acr_01667	PAS domain-containing protein [Sulfurospirillum barnesii SES-3]
Acr_01668	Transcriptional regulatory protein QseB	qseB_3		Acr_01668	response regulator with CheY-like receiver domain and winged-helix DNA-binding domain [Sulfurospirillum barnesii SES-3]
Acr_01669	hypothetical protein			Acr_01669	hypothetical protein Suden_1997 [Sulfurimonas denitrificans DSM 1251]
Acr_01670	hypothetical protein			Acr_01670	hypothetical protein [Sulfurimonas sp. AST-10]
Acr_01671	Aspartate racemase			Acr_01671	aspartate racemase [Glaciecola nitratireducens FR1064]
Acr_01672	putative racemase			Acr_01672	aspartate racemase [Glaciecola pallidula]
Acr_01673	Abortive infection bacteriophage resistance protein			Acr_01673	hypothetical protein [Vibrio genomosp. F6]
Acr_01674	hypothetical protein
Acr_01675	Bacterial membrane flanked domain protein			Acr_01675	membrane-flanked domain-containing protein [Arcobacter nitrofigilis DSM 7299]
Acr_01676	Tyrosine recombinase XerD	xerD_2		Acr_01676	phage integrase family site specific recombinase [Sulfurovum sp. NBC37-1]
Acr_01677	PGAP1-like protein			Acr_01677	hypothetical protein [Vibrio anguillarum]
Acr_01678	hypothetical protein			Acr_01678	phage integrase family site specific recombinase [Nitratiruptor sp. SB155-2]
Acr_01679	hypothetical protein			Acr_01679	integrase family protein [Arcobacter nitrofigilis DSM 7299]
Acr_01680	hypothetical protein			Acr_01680	hypothetical protein pRA0846_p7 [Riemerella anatipestifer]
Acr_01681	putative protein related to capsule biosynthesis enzymes			Acr_01681	hypothetical protein [Sulfurovum sp. SCGC AAA036-F05]
Acr_01682	hypothetical protein			Acr_01682	hypothetical protein Spro_4063 [Serratia proteamaculans 568]
Acr_01683	hypothetical protein			Acr_01683	hypothetical protein [Cyclobacterium marinum DSM 745]
Acr_01684	hypothetical protein			Acr_01684	hypothetical protein [Arcobacter sp. L]
Acr_01685	Transposase			Acr_01685	transposase, mutator family [Arcobacter butzleri 7h1h]
Acr_01686	DNA relaxase MbeA	mbeA		Acr_01686	MobA [Proteus vulgaris]
Acr_01687	Bacterial mobilisation protein (MobC)			Acr_01687	MobC [Pseudoalteromonas sp. 643A]
Acr_01688	hypothetical protein
Acr_01689	hypothetical protein			Acr_01689	hypothetical protein Sulba_1250 [Sulfurospirillum barnesii SES-3]
Acr_01690	hypothetical protein
Acr_01691	hypothetical protein
Acr_01692	hypothetical protein
Acr_01693	hypothetical protein
Acr_01694	hypothetical protein			Acr_01694	hypothetical protein A7H1H_1335 [Arcobacter butzleri 7h1h]
Acr_01695	hypothetical protein			Acr_01695	hypothetical protein A7H1H_1386 [Arcobacter butzleri 7h1h]
Acr_01696	hypothetical protein			Acr_01696	conserved hypothetical protein, partial [Arcobacter butzleri]
Acr_01698	hypothetical protein
Acr_01699	4-hydroxybenzoate octaprenyltransferase	ubiA		Acr_01699	prenyltransferase [Arcobacter sp. L]
Acr_01700	tRNA dimethylallyltransferase	miaA		Acr_01700	tRNA delta(2)-isopentenylpyrophosphate transferase [Arcobacter sp. L]
Acr_01701	50S ribosomal protein L31	rpmE		Acr_01701	50S ribosomal protein L31 [Arcobacter nitrofigilis DSM 7299]
Acr_01702	Ribosomal RNA small subunit methyltransferase I	rsmI		Acr_01702	uroporphyrin-III C/tetrapyrrole (Corrin/Porphyrin) methyltransferase [Arcobacter nitrofigilis DSM 7299]
Acr_01703	Putative TrmH family tRNA/rRNA methyltransferase			Acr_01703	TrmH family tRNA methyltransferase [Arcobacter butzleri RM4018]
Acr_01704	hypothetical protein			Acr_01704	hypothetical protein [Arcobacter nitrofigilis DSM 7299]
Acr_01705	Glutamate-pyruvate aminotransferase AlaC	alaC		Acr_01705	class I and II aminotransferase [Arcobacter nitrofigilis DSM 7299]
Acr_01706	Homoserine dehydrogenase	hom		Acr_01706	homoserine dehydrogenase [Arcobacter nitrofigilis DSM 7299]
Acr_01707	Multidrug export protein MepA	mepA_2		Acr_01707	MATE efflux family protein [Arcobacter nitrofigilis DSM 7299]
Acr_01708	hypothetical protein			Acr_01708	periplasmic protein [Arcobacter sp. L]
Acr_01709	Transcriptional regulatory protein QseB	qseB_4		Acr_01709	two-component response regulator [Arcobacter sp. L]
Acr_01710	hypothetical protein			Acr_01710	histidine kinase [Arcobacter nitrofigilis DSM 7299]
Acr_01711	Staphylococcus exoprotein expression protein R	saeR		Acr_01711	two-component response regulator [Arcobacter sp. L]
Acr_01712	hypothetical protein			Acr_01712	histidine kinase [Arcobacter nitrofigilis DSM 7299]
Acr_01713	Sensor protein ZraS	zraS_1		Acr_01713	sensor histidine kinase [Arcobacter butzleri]
Acr_01714	hypothetical protein			Acr_01714	hypothetical protein [Arcobacter nitrofigilis DSM 7299]
Acr_01715	type I secretion outer membrane protein, TolC family			Acr_01715	hypothetical protein [Arcobacter sp. L]
Acr_01716	Cation efflux system protein CusB precursor	cusB		Acr_01716	RND family efflux system, membrane fusion protein [Arcobacter butzleri 7h1h]
Acr_01717	Cation efflux system protein CusA	cusA		Acr_01717	CzcA family heavy metal efflux pump [Arcobacter nitrofigilis DSM 7299]
Acr_01718	polyadenylate binding protein, human types 1, 2, 3, 4 family			Acr_01718	RNA recognition motif-containing protein [Arcobacter sp. L]
Acr_01719	Glutamate--tRNA ligase	gltX		Acr_01719	glutamyl-tRNA synthetase [Arcobacter nitrofigilis DSM 7299]
Acr_01720	hypothetical protein
Acr_01721	putative dual-specificity RNA methyltransferase RlmN	rlmN		Acr_01721	radical SAM enzyme, Cfr family [Arcobacter nitrofigilis DSM 7299]
Acr_01722	Phosphorylase superfamily protein			Acr_01722	purine or other phosphorylase family 1 protein [Arcobacter nitrofigilis DSM 7299]
Acr_01723	hypothetical protein			Acr_01723	hypothetical protein [Arcobacter nitrofigilis DSM 7299]
Acr_01724	Imidazole glycerol phosphate synthase subunit HisF	hisF		Acr_01724	imidazoleglycerol phosphate synthase cyclase subunit [Arcobacter nitrofigilis DSM 7299]
Acr_01725	Ribosomal RNA small subunit methyltransferase A	rsmA		Acr_01725	dimethyladenosine transferase [Arcobacter sp. L]
Acr_01726	Ribonuclease J 1	rnjA		Acr_01726	RNA-metabolising metallo-beta-lactamase [Arcobacter nitrofigilis DSM 7299]
Acr_01727	Arabinose 5-phosphate isomerase KdsD	kdsD_1		Acr_01727	hypothetical protein [Arcobacter butzleri]
Acr_01728	Ribosomal large subunit pseudouridine synthase B	rluB		Acr_01728	ribosomal large subunit pseudouridine synthase B [Arcobacter sp. L]
Acr_01729	Replication-associated recombination protein A	rarA		Acr_01729	recombinase RarA [Arcobacter butzleri]
Acr_01730	putative membrane protein			Acr_01730	membrane protein [Sulfurimonas gotlandica]
Acr_01731	PhoH-like protein	ybeZ_2		Acr_01731	PhoH family protein [Arcobacter sp. L]
Acr_01732	Putative 2-hydroxyacid dehydrogenase			Acr_01732	D-isomer specific 2-hydroxyacid dehydrogenase NAD-binding protein [Arcobacter nitrofigilis DSM 7299]
Acr_01733	hypothetical protein			Acr_01733	hypothetical protein [Arcobacter butzleri]
Acr_01734	Fumarate reductase flavoprotein subunit	frdA_2		Acr_01734	fumarate reductase flavoprotein subunit [Arcobacter sp. L]
Acr_01735	succinate dehydrogenase flavoprotein subunit			Acr_01735	succinate dehydrogenase/fumarate reductase flavoprotein subunit [Sulfurimonas denitrificans DSM 1251]
Acr_01736	Fumarate reductase iron-sulfur subunit	frdB_2		Acr_01736	fumarate reductase iron-sulfur subunit [Arcobacter sp. L]
Acr_01737	Neu5Ac-binding protein	siaP_1		Acr_01737	family 7 extracellular solute-binding protein [Arcobacter nitrofigilis DSM 7299]
Acr_01739	hypothetical protein			Acr_01739	hypothetical protein [Arcobacter sp. L]
Acr_01740	Putative asparagine synthetase [glutamine-hydrolyzing]	asnB_1		Acr_01740	asparagine synthase [Arcobacter sp. L]
Acr_01741	Asparagine synthetase [glutamine-hydrolyzing] 1	asnB_2		Acr_01741	asparagine synthase [Arcobacter butzleri]
Acr_01742	auxin efflux carrier			Acr_01742	auxin efflux carrier [Arcobacter nitrofigilis DSM 7299]
Acr_01743	hypothetical protein			Acr_01743	phosphate transport protein [Arcobacter butzleri ED-1]
Acr_01744	Low-affinity inorganic phosphate transporter 1	pitA		Acr_01744	phosphate transporter [Arcobacter nitrofigilis DSM 7299]
Acr_01745	hypothetical protein
Acr_01746	ferrichrome receptor precursor protein			Acr_01746	putative TonB-dependent siderophore receptor [Arcobacter sp. L]
Acr_01747	Ferrichrome receptor FcuA precursor	fcuA		Acr_01747	TonB-dependent receptor protein [Arcobacter butzleri 7h1h]
Acr_01748	fec operon regulator FecR			Acr_01748	sigma factor regulator [Arcobacter sp. L]
Acr_01749	RNA polymerase sigma factor YlaC	ylaC_2		Acr_01749	sigma-70 family RNA polymerase sigma factor [Sulfurospirillum deleyianum DSM 6946]
Acr_01750	hypothetical protein			Acr_01750	DEAD/DEAH box helicase [Arcobacter nitrofigilis DSM 7299]
Acr_01751	DEAD-box ATP-dependent RNA helicase CshA	cshA		Acr_01751	DEAD/DEAH box helicase [Arcobacter nitrofigilis DSM 7299]
Acr_01752	Biotin carboxylase	accC		Acr_01752	biotin carboxylase [Arcobacter sp. L]
Acr_01753	Biotin carboxyl carrier protein of acetyl-CoA carboxylase	accB		Acr_01753	acetyl-CoA carboxylase biotin carboxyl carrier protein [Arcobacter nitrofigilis DSM 7299]
Acr_01754	Riboflavin biosynthesis protein RibD	ribD_2		Acr_01754	putative dCMP deaminase [Arcobacter sp. L]
Acr_01755	Lactate utilization protein A	lutA_2		Acr_01755	hypothetical protein [Arcobacter nitrofigilis DSM 7299]
Acr_01756	Lactate utilization protein B	lutB		Acr_01756	putative iron-sulfur cluster binding protein [Arcobacter sp. L]
Acr_01757	Lactate utilization protein C	lutC		Acr_01757	hypothetical protein [Arcobacter sp. L]
Acr_01758	Sensor protein FixL	fixL_15		Acr_01758	two-component sensor kinase [Arcobacter butzleri ED-1]
Acr_01759	Transcriptional regulatory protein CusR	cusR_1		Acr_01759	two-component response regulator [Arcobacter sp. L]
Acr_01760	Neu5Ac-binding protein	siaP_2		Acr_01760	family 7 extracellular solute-binding protein [Arcobacter nitrofigilis DSM 7299]
Acr_01761	2,3-diketo-L-gulonate TRAP transporter small permease protein YiaM			Acr_01761	tripartite AtP-independent periplasmic transporter subunit DctQ [Arcobacter nitrofigilis DSM 7299]
Acr_01762	Neu5Ac permease	siaT_1		Acr_01762	TRAP dicarboxylate transporter subunit DctM [Psychromonas ingrahamii 37]
Acr_01763	putative FAD-linked oxidoreductase			Acr_01763	oxidoreductase [Arcobacter butzleri ED-1]
Acr_01764	hypothetical protein			Acr_01764	SurA domain-containing protein [Arcobacter nitrofigilis DSM 7299]
Acr_01765	Aspartyl/glutamyl-tRNA(Asn/Gln) amidotransferase subunit B	gatB		Acr_01765	aspartyl/glutamyl-tRNA amidotransferase subunit B [Arcobacter sp. L]
Acr_01766	Multidrug efflux protein YfmO	yfmO		Acr_01766	hypothetical protein [Bacillus endophyticus]
Acr_01767	Transcriptional regulator SlyA	slyA		Acr_01767	MarR family transcriptional regulator [Arcobacter nitrofigilis DSM 7299]
Acr_01768	Glycerol-3-phosphate dehydrogenase [NAD(P)+]	gpsA		Acr_01768	NAD(P)H-dependent glycerol-3-phosphate dehydrogenase [Arcobacter sp. L]
Acr_01769	ABC-type uncharacterized transport system, permease component			Acr_01769	hypothetical protein [Arcobacter nitrofigilis DSM 7299]
Acr_01770	putative HTH-type transcriptional regulator YybR	yybR		Acr_01770	HxlR family transcriptional regulator [Arcobacter nitrofigilis DSM 7299]
Acr_01771	putative acrylyl-CoA reductase AcuI	acuI		Acr_01771	YhdH/YhfP family quinone oxidoreductase [Arcobacter nitrofigilis DSM 7299]
Acr_01772	HTH-type transcriptional activator HxlR	hxlR_2		Acr_01772	HxlR family transcriptional regulator [uncultured Sulfuricurvum sp. RIFRC-1]
Acr_01773	Thioredoxin	trxA_3		Acr_01773	thioredoxin [uncultured Sulfuricurvum sp. RIFRC-1]
Acr_01774	Gamma-glutamyl phosphate reductase	proA		Acr_01774	gamma-glutamyl phosphate reductase [Arcobacter nitrofigilis DSM 7299]
Acr_01775	Homoserine/homoserine lactone efflux protein	rhtB_3		Acr_01775	lysine exporter protein [Arcobacter nitrofigilis DSM 7299]
Acr_01776	Methylated-DNA--protein-cysteine methyltransferase, inducible	adaB		Acr_01776	methylated-DNA--protein-cysteine methyltransferase [Arcobacter butzleri]
Acr_01777	Phosphomannomutase/phosphoglucomutase	algC		Acr_01777	phosphomannomutase [Arcobacter nitrofigilis DSM 7299]
Acr_01778	(R)-stereoselective amidase	ramA		Acr_01778	putative nitrilase/cyanide hydratase [Arcobacter butzleri ED-1]
Acr_01779	Low molecular weight protein-tyrosine-phosphatase YfkJ	yfkJ		Acr_01779	protein tyrosine phosphatase [Arcobacter sp. L]
Acr_01780	NADH dehydrogenase subunit E			Acr_01780	hypothetical protein [Arcobacter nitrofigilis DSM 7299]
Acr_01781	Outer membrane porin F precursor	oprF_2		Acr_01781	OmpA/MotB domain-containing protein [Arcobacter nitrofigilis DSM 7299]
Acr_01782	hypothetical protein			Acr_01782	hypothetical protein [Arcobacter sp. L]
Acr_01783	Leucine efflux protein	leuE		Acr_01783	lysine exporter protein [Arcobacter nitrofigilis DSM 7299]
Acr_01784	acyl-CoA thioester hydrolase, YbgC/YbaW family			Acr_01784	thioesterase superfamily protein [Arcobacter nitrofigilis DSM 7299]
Acr_01785	hypothetical protein
Acr_01786	SprA-related family protein			Acr_01786	hypothetical protein Suden_1787 [Sulfurimonas denitrificans DSM 1251]
Acr_01787	hypothetical protein			Acr_01787	hypothetical protein [Pseudomonas sp. M47T1]
Acr_01788	Ribonucleoside-diphosphate reductase subunit beta	nrdB		Acr_01788	ribonucleoside-diphosphate reductase [Arcobacter nitrofigilis DSM 7299]
Acr_01789	Ribonucleoside-diphosphate reductase 1 subunit alpha	nrdA		Acr_01789	ribonucleotide-diphosphate reductase alpha subunit [Arcobacter sp. L]
Acr_01790	Adenylosuccinate lyase	purB		Acr_01790	adenylosuccinate lyase [Sulfurovum sp. AR]
Acr_01791	Ribosomal large subunit pseudouridine synthase D	rluD_2		Acr_01791	ribosomal large subunit pseudouridine synthase [Arcobacter sp. L]
Acr_01792	NifQ			Acr_01792	hypothetical protein [Arcobacter sp. L]
Acr_01793	Internalin-A precursor	inlA_1		Acr_01793	hypothetical protein [Arcobacter nitrofigilis DSM 7299]
Acr_01794	hypothetical protein			Acr_01794	hypothetical protein [Arcobacter nitrofigilis DSM 7299]
Acr_01795	hypothetical protein			Acr_01795	hypothetical protein [Arcobacter sp. L]
Acr_01796	hypothetical protein			Acr_01796	hypothetical protein [Arcobacter nitrofigilis DSM 7299]
Acr_01797	2-isopropylmalate synthase	leuA_2		Acr_01797	homocitrate synthase [Arcobacter nitrofigilis DSM 7299]
Acr_01798	Homocitrate synthase			Acr_01798	homocitrate synthase [Arcobacter nitrofigilis DSM 7299]
Acr_01799	hypothetical protein			Acr_01799	hypothetical protein [Arcobacter nitrofigilis DSM 7299]
Acr_01800	FeMo cofactor biosynthesis protein NifB	nifB		Acr_01800	nitrogenase cofactor biosynthesis protein NifB [Arcobacter nitrofigilis DSM 7299]
Acr_01801	hypothetical protein			Acr_01801	hypothetical protein [Arcobacter nitrofigilis DSM 7299]
Acr_01802	Type A flavoprotein fprA	fprA		Acr_01802	flavodoxin/nitric oxide synthase [Arcobacter nitrofigilis DSM 7299]
Acr_01803	nitrogen fixation protein NifX			Acr_01803	dinitrogenase iron-molybdenum cofactor biosynthesis protein [Arcobacter nitrofigilis DSM 7299]
Acr_01804	Putative beta-lactamase HcpC precursor	hcpC_3		Acr_01804	Sel1 domain-containing protein repeat-containing protein [Arcobacter nitrofigilis DSM 7299]
Acr_01805	putative ferredoxin-like protein YfhL	yfhL		Acr_01805	hypothetical protein WS0032 [Wolinella succinogenes DSM 1740]
Acr_01806	Dinitrogenase iron-molybdenum cofactor			Acr_01806	dinitrogenase iron-molybdenum cofactor biosynthesis protein [Arcobacter nitrofigilis DSM 7299]
Acr_01807	Nitrogenase molybdenum-iron protein alpha chain	nifD_1		Acr_01807	oxidoreductase/nitrogenase component 1 [Arcobacter nitrofigilis DSM 7299]
Acr_01808	hypothetical protein			Acr_01808	hypothetical protein Abu_1751 [Arcobacter butzleri RM4018]
Acr_01809	pheromone autoinducer 2 transporter			Acr_01809	hypothetical protein [Arcobacter nitrofigilis DSM 7299]
Acr_01810	Transport of quorum-sensing signal protein	tqsA		Acr_01810	hypothetical protein [Arcobacter nitrofigilis DSM 7299]
Acr_01811	hypothetical protein
Acr_01812	Nitrogenase molybdenum-iron protein beta chain	nifK_1		Acr_01812	nitrogenase molybdenum-iron cofactor biosynthesis protein NifN [Arcobacter nitrofigilis DSM 7299]
Acr_01813	hypothetical protein			Acr_01813	hypothetical protein [Arcobacter nitrofigilis DSM 7299]
Acr_01814	hypothetical protein			Acr_01814	hypothetical protein [Arcobacter nitrofigilis DSM 7299]
Acr_01815	ankyrin repeat protein			Acr_01815	ankyrin [Arcobacter nitrofigilis DSM 7299]
Acr_01816	SagB-type dehydrogenase domain protein			Acr_01816	hypothetical protein [Arcobacter nitrofigilis DSM 7299]
Acr_01817	nitrogen fixation protein NifX			Acr_01817	dinitrogenase iron-molybdenum cofactor biosynthesis protein [Arcobacter nitrofigilis DSM 7299]
Acr_01818	putative nitrogen fixation protein			Acr_01818	nitrogen fixation protein [Arcobacter sp. L]
Acr_01819	Flavodoxin	isiB_2		Acr_01819	flavodoxin [Arcobacter sp. L]
Acr_01820	Nitrogenase-stabilizing/protective protein NifW	nifW		Acr_01820	hypothetical protein [Arcobacter sp. L]
Acr_01821	NifZ domain protein			Acr_01821	NifZ family protein [Arcobacter nitrofigilis DSM 7299]
Acr_01822	hypothetical protein			Acr_01822	hypothetical protein [Arcobacter sp. L]
Acr_01823	ferredoxin, 2Fe-2S type, ISC system			Acr_01823	ferredoxin [Arcobacter nitrofigilis DSM 7299]
Acr_01824	RNA polymerase factor sigma-54			Acr_01824	RNA polymerase sigma-54 factor subunit RpoN [Arcobacter nitrofigilis DSM 7299]
Acr_01825	RNA polymerase sigma-54 factor 2	rpoN2		Acr_01825	RNA polymerase sigma-54 factor subunit RpoN [Arcobacter nitrofigilis DSM 7299]
Acr_01826	Calcium-transporting ATPase			Acr_01826	H+-transporting P-type ATPase [Sulfurovum sp. NBC37-1]
Acr_01827	Endonuclease/Exonuclease/phosphatase family protein			Acr_01827	hypothetical protein Suden_1157 [Sulfurimonas denitrificans DSM 1251]
Acr_01828	Major cardiolipin synthase ClsA	clsA		Acr_01828	phospholipase D/transphosphatidylase [Sulfurimonas denitrificans DSM 1251]
Acr_01829	Nitrogenase iron protein 1	nifH1		Acr_01829	nitrogenase iron protein [Arcobacter nitrofigilis DSM 7299]
Acr_01830	hypothetical protein			Acr_01830	hypothetical protein [Arcobacter nitrofigilis DSM 7299]
Acr_01831	Nitrogenase molybdenum-iron protein alpha chain	nifD_2		Acr_01831	nitrogenase molybdenum-iron protein subunit alpha [Arcobacter nitrofigilis DSM 7299]
Acr_01832	Nitrogenase molybdenum-iron protein beta chain	nifK_2		Acr_01832	nitrogenase molybdenum-iron protein beta subunit [Arcobacter sp. L]
Acr_01833	Molybdenum-pterin-binding protein MopA	mopA_1		Acr_01833	molybdenum transport regulator [Arcobacter sp. L]
Acr_01834	Molybdate-binding periplasmic protein precursor	modA		Acr_01834	molybdenum ABC transporter periplasmic molybdate-binding protein [Arcobacter nitrofigilis DSM 7299]
Acr_01835	molybdenum-pterin binding domain protein			Acr_01835	hypothetical protein Abu_0011 [Arcobacter butzleri RM4018]
Acr_01836	Sulfate transport system permease protein CysT	cysT_1		Acr_01836	molybdate ABC transporter inner membrane subunit [Arcobacter nitrofigilis DSM 7299]
Acr_01837	Sulfate/thiosulfate import ATP-binding protein CysA	cysA_1		Acr_01837	molybdenum ABC transporter ATP-binding component [Arcobacter sp. L]
Acr_01838	molybdate ABC transporter, periplasmic molybdate-binding protein			Acr_01838	molybdenum ABC transporter periplasmic molybdate-binding protein [Arcobacter nitrofigilis DSM 7299]
Acr_01839	Sulfate transport system permease protein CysW	cysW		Acr_01839	molybdate ABC transporter inner membrane subunit [Arcobacter nitrofigilis DSM 7299]
Acr_01840	Molybdenum-pterin-binding protein MopA	mopA_2		Acr_01840	TOBE domain-containing protein [Arcobacter nitrofigilis DSM 7299]
Acr_01841	putative nicotinate-nucleotide pyrophosphorylase [carboxylating]	nadC_2		Acr_01841	molybdenum transport protein [Arcobacter sp. L]
Acr_01842	D-threo-aldose 1-dehydrogenase	fdh		Acr_01842	aldo/keto reductase [Arcobacter nitrofigilis DSM 7299]
Acr_01843	Fumarate reductase flavoprotein subunit	frdA_3		Acr_01843	L-aspartate oxidase [Arcobacter nitrofigilis DSM 7299]
Acr_01844	putative nitrogen fixation protein FixT			Acr_01844	putative nitrogen fixation protein FixT [Sulfurospirillum barnesii SES-3]
Acr_01845	Nif-specific regulatory protein	nifA		Acr_01845	NifA subfamily transcriptional regulator [Arcobacter nitrofigilis DSM 7299]
Acr_01846	hypothetical protein
Acr_01847	hypothetical protein			Acr_01847	hypothetical protein [Arcobacter sp. L]
Acr_01848	hypothetical protein			Acr_01848	hypothetical protein [Arcobacter sp. L]
Acr_01849	ATP-dependent Clp protease ATP-binding subunit ClpX	clpX_1		Acr_01849	ATP-dependent Clp protease ATP-binding subunit ClpX [Arcobacter nitrofigilis DSM 7299]
Acr_01850	putative acetyltransferase			Acr_01850	N-acetyltransferase GCN5 [Arcobacter nitrofigilis DSM 7299]
Acr_01851	Ferredoxin	fdx_1		Acr_01851	4Fe-4S ferredoxin [Arcobacter nitrofigilis DSM 7299]
Acr_01852	Oxygen sensor protein DosP	dosP_3		Acr_01852	diguanylate cyclase/phosphodiesterase [Arcobacter sp. L]
Acr_01853	Aspartate chemoreceptor protein	tar_9		Acr_01853	chemotaxis protein [Arcobacter butzleri]
Acr_01854	hypothetical protein			Acr_01854	hypothetical protein Abu_0628 [Arcobacter butzleri RM4018]
Acr_01855	Transcriptional regulatory protein tctD	tctD		Acr_01855	winged helix family two component transcriptional regulator [Arcobacter nitrofigilis DSM 7299]
Acr_01856	Alkaline phosphatase synthesis transcriptional regulatory protein PhoP	phoP_1		Acr_01856	two-component sensor kinase [Arcobacter sp. L]
Acr_01857	Autoinducer 2 sensor kinase/phosphatase LuxQ	luxQ_3		Acr_01857	two component system histidine kinase/response regulator fusion protein [Arcobacter butzleri 7h1h]
Acr_01858	hypothetical protein
Acr_01859	putative PEP-CTERM system TPR-repeat lipoprotein			Acr_01859	hypothetical protein [Arcobacter sp. L]
Acr_01860	hypothetical protein			Acr_01860	hypothetical protein [Arcobacter sp. L]
Acr_01861	putative PEP-CTERM system TPR-repeat lipoprotein			Acr_01861	hypothetical protein [Arcobacter sp. L]
Acr_01862	hypothetical protein			Acr_01862	hypothetical protein [Arcobacter sp. L]
Acr_01863	Aliphatic amidase expression-regulating protein	amiC_2		Acr_01863	branched-chain amino acid ABC transporter substrate binding component [Arcobacter sp. L]
Acr_01864	hypothetical protein			Acr_01864	urea/short-chain amide ABC transporter, permease protein [Arcobacter butzleri 7h1h]
Acr_01865	LIV-I protein H	livH_3		Acr_01865	urea ABC transporter permease UrtB [Arcobacter nitrofigilis DSM 7299]
Acr_01866	leucine/isoleucine/valine transporter permease subunit			Acr_01866	urea ABC transporter permease UrtC [Arcobacter nitrofigilis DSM 7299]
Acr_01867	Lipopolysaccharide export system ATP-binding protein LptB	lptB_2		Acr_01867	branched-chain amino acid ABC transporter ATP-binding component [Arcobacter sp. L]
Acr_01868	LIV-I protein F	livF_2		Acr_01868	urea ABC transporter ATP-binding protein UrtE [Arcobacter nitrofigilis DSM 7299]
Acr_01869	Urease accessory protein UreD	ureD1		Acr_01869	urease accessory protein UreD [Arcobacter butzleri RM4018]
Acr_01870	Sulfite exporter TauE/SafE			Acr_01870	hypothetical protein [Arcobacter sp. L]
Acr_01871	Putative gamma-glutamyltransferase YwrD	ywrD_1		Acr_01871	gamma-glutamyltransferase [Arcobacter sp. L]
Acr_01872	hypothetical protein			Acr_01872	hypothetical protein [Labrenzia]
Acr_01873	hypothetical protein
Acr_01874	hypothetical protein
Acr_01875	Integrase core domain protein			Acr_01875	transposase [Pseudoalteromonas ruthenica]
Acr_01876	putative secretion ATPase, PEP-CTERM locus subfamily			Acr_01876	hypothetical protein HH0752 [Helicobacter hepaticus ATCC 51449]
Acr_01877	hypothetical protein
Acr_01878	hypothetical protein
Acr_01879	Mu-like prophage protein gp16			Acr_01879	hypothetical protein IALB_0094 [Ignavibacterium album JCM 16511]
Acr_01880	hypothetical protein			Acr_01880	Mor transcription activator domain protein [Campylobacter sp. FOBRC14]
Acr_01881	Putative ATPase subunit of terminase (gpP-like)
Acr_01882	hypothetical protein
Acr_01883	hypothetical protein
Acr_01884	hypothetical protein			Acr_01884	hypothetical protein [Arcobacter sp. L]
Acr_01885	Putative gamma-glutamyltransferase YwrD	ywrD_2		Acr_01885	gamma-glutamyltransferase [Arcobacter sp. L]
Acr_01886	Neu5Ac permease	siaT_2		Acr_01886	TRAP transporter permease component [Arcobacter sp. L]
Acr_01887	TRAP-type mannitol/chloroaromatic compound transport system, small permease component			Acr_01887	TRAP transporter periplasmic component [Arcobacter sp. L]
Acr_01888	TRAP transporter solute receptor, DctP family			Acr_01888	TRAP transporter periplasmic component [Arcobacter sp. L]
Acr_01889	Ureidoglycolate hydrolase	allA_1		Acr_01889	ureidoglycolate hydrolase [Arcobacter sp. L]
Acr_01890	Thiamine import ATP-binding protein ThiQ	thiQ		Acr_01890	ABC transporter ATP-binding protein [Psychromonas ingrahamii 37]
Acr_01891	D-allose transport system permease protein AlsC	alsC		Acr_01891	ABC transporter inner-membrane translocator [Psychromonas ingrahamii 37]
Acr_01892	ABC-type uncharacterized transport system, periplasmic component			Acr_01892	ABC transporter substrate binding inner membrane protein [Psychromonas ingrahamii 37]
Acr_01893	Glutamine transport ATP-binding protein GlnQ	glnQ_4		Acr_01893	ABC transporter-like protein [Arcobacter nitrofigilis DSM 7299]
Acr_01894	Leucine-specific-binding protein precursor	livK		Acr_01894	branched-chain amino acid ABC transporter substrate binding component [Arcobacter sp. L]
Acr_01895	LIV-I protein H	livH_4		Acr_01895	branched-chain amino acid ABC transporter permease component [Arcobacter sp. L]
Acr_01896	leucine/isoleucine/valine transporter permease subunit			Acr_01896	branched-chain amino acid ABC transporter permease component [Arcobacter sp. L]
Acr_01897	Lipopolysaccharide export system ATP-binding protein LptB	lptB_3		Acr_01897	branched-chain amino acid ABC transporter ATP-binding component [Arcobacter sp. L]
Acr_01898	LIV-I protein F	livF_3		Acr_01898	branched-chain amino acid ABC transporter ATP-binding component [Arcobacter sp. L]
Acr_01899	Hydantoin racemase			Acr_01899	putative hydantoin racemase [Arcobacter sp. L]
Acr_01900	Hydantoin racemase			Acr_01900	putative hydantoin racemase [Arcobacter sp. L]
Acr_01901	hypothetical protein			Acr_01901	threonine transporter [Hahella ganghwensis]
Acr_01902	hypothetical protein			Acr_01902	hypothetical protein [Desulfospira joergensenii]
Acr_01903	DNA-binding transcriptional repressor LldR			Acr_01903	putative transcriptional regulator [Arcobacter sp. L]
Acr_01904	putative urate catabolism protein			Acr_01904	putative polysaccharide deacetylase [Arcobacter sp. L]
Acr_01905	allantoicase			Acr_01905	allantoicase [Arcobacter sp. L]
Acr_01906	Ureidoglycolate hydrolase	allA_2		Acr_01906	ureidoglycolate hydrolase [Arcobacter nitrofigilis DSM 7299]
Acr_01907	Allantoin transport protein	pucI_1		Acr_01907	allantoin permease [Marinobacterium rhizophilum]
Acr_01908	Allantoin transport protein	pucI_2		Acr_01908	allantoin permease [Marinobacterium rhizophilum]
Acr_01909	Malate synthase G	glcB		Acr_01909	malate synthase [Arcobacter sp. L]
Acr_01910	Urease subunit alpha	ureA		Acr_01910	urease beta and gamma subunits [Arcobacter sp. L]
Acr_01911	Urease subunit alpha	ureC		Acr_01911	urease alpha subunit [Arcobacter sp. L]
Acr_01912	Urease accessory protein UreE	ureE		Acr_01912	urease accessory protein [Arcobacter butzleri RM4018]
Acr_01913	Urease accessory protein UreF			Acr_01913	urease complex component [Arcobacter nitrofigilis DSM 7299]
Acr_01914	Urease accessory protein UreG	ureG		Acr_01914	urease accessory protein UreG [Arcobacter nitrofigilis DSM 7299]
Acr_01915	Inner membrane protein YqaA	yqaA		Acr_01915	hypothetical protein [Arcobacter butzleri ED-1]
Acr_01916	putative inner membrane transporter YhbE	yhbE		Acr_01916	hypothetical protein [Arcobacter nitrofigilis DSM 7299]
Acr_01918	hypothetical protein			Acr_01918	hypothetical protein [Arcobacter butzleri ED-1]
Acr_01919	NADPH-dependent 7-cyano-7-deazaguanine reductase	queF		Acr_01919	7-cyano-7-deazaguanine reductase [Arcobacter butzleri RM4018]
Acr_01920	Ferredoxin--NADP reductase			Acr_01920	FAD-dependent pyridine nucleotide-disulfide oxidoreductase [Arcobacter nitrofigilis DSM 7299]
Acr_01921	Melibiose operon regulatory protein	melR		Acr_01921	AraC family transcriptional regulator [Arcobacter nitrofigilis DSM 7299]
Acr_01922	Threonine efflux protein	rhtC_1		Acr_01922	lysine exporter protein [Arcobacter nitrofigilis DSM 7299]
Acr_01923	hypothetical protein			Acr_01923	hypothetical protein [Arcobacter nitrofigilis DSM 7299]
Acr_01924	2-hydroxy-3-oxopropionate reductase	garR		Acr_01924	2-hydroxy-3-oxopropionate reductase [Arcobacter nitrofigilis DSM 7299]
Acr_01925	2-(hydroxymethyl)glutarate dehydrogenase	Hgd		Acr_01925	2-hydroxy-3-oxopropionate reductase [Arcobacter nitrofigilis DSM 7299]
Acr_01926	Virulence protein			Acr_01926	hypothetical protein [Arcobacter sp. L]
Acr_01927	hypothetical protein			Acr_01927	hypothetical protein [Arcobacter sp. L]
Acr_01928	Sensor protein FixL	fixL_16		Acr_01928	two-component sensor kinase [Arcobacter sp. L]
Acr_01929	Thiosulfate sulfurtransferase	rhdA		Acr_01929	putative rhodanese-like protein [Arcobacter sp. L]
Acr_01930	hypothetical protein			Acr_01930	hypothetical protein [Arcobacter sp. L]
Acr_01931	DNA gyrase subunit B	gyrB		Acr_01931	DNA gyrase subunit B [Arcobacter nitrofigilis DSM 7299]
Acr_01932	DNA polymerase III subunit beta	dnaN		Acr_01932	DNA polymerase III beta subunit [Arcobacter sp. L]
Acr_01933	Chromosomal replication initiator protein DnaA	dnaA_2		Acr_01933	chromosomal replication initiator protein DnaA [Arcobacter sp. L]
Acr_01934	Crossover junction endodeoxyribonuclease RuvC	ruvC		Acr_01934	holliday junction resolvase [Arcobacter sp. L]
Acr_01935	putative inner membrane transporter yiJE	yijE_3		Acr_01935	hypothetical protein [Arcobacter nitrofigilis DSM 7299]
Acr_01936	Phosphoribosylglycinamide formyltransferase	purN		Acr_01936	formyl transferase domain-containing protein [Arcobacter nitrofigilis DSM 7299]
Acr_01937	Signal transduction histidine kinase regulating C4-dicarboxylate transport system			Acr_01937	sensor histidine kinase [Arcobacter butzleri]
Acr_01938	hypothetical protein			Acr_01938	hypothetical protein Sulba_0490 [Sulfurospirillum barnesii SES-3]
Acr_01939	Alkyl hydroperoxide reductase subunit C	ahpC_2		Acr_01939	alkyl hydroperoxide reductase [Arcobacter sp. L]
Acr_01940	putative membrane protein			Acr_01940	hypothetical protein [Arcobacter nitrofigilis DSM 7299]
Acr_01941	Thymidylate synthase ThyX	thyX		Acr_01941	FAD-dependent thymidylate synthase [Nitratiruptor sp. SB155-2]
Acr_01942	Signal transduction histidine-protein kinase BaeS	baeS_1		Acr_01942	two-component sensor kinase [Arcobacter sp. L]
Acr_01943	Staphylococcal respiratory response protein A	srrA_1		Acr_01943	winged helix family two component transcriptional regulator [Arcobacter nitrofigilis DSM 7299]
Acr_01944	Dihaem cytochrome c			Acr_01944	diheme cytochrome c [Arcobacter nitrofigilis DSM 7299]
Acr_01945	Ni/Fe-hydrogenase, b-type cytochrome subunit			Acr_01945	cytochrome b [Arcobacter sp. L]
Acr_01946	Dihaem cytochrome c			Acr_01946	diheme cytochrome c precursor [Arcobacter sp. L]
Acr_01947	Sphaeroides heme protein	shp		Acr_01947	cytochrome c-type protein [Arcobacter butzleri RM4018]
Acr_01948	Cyclic di-GMP phosphodiesterase response regulator RpfG	rpfG_6		Acr_01948	HD family phosphohydrolase [Arcobacter butzleri]
Acr_01949	hypothetical protein			Acr_01949	hypothetical protein [Arcobacter nitrofigilis DSM 7299]
Acr_01950	putative Ni/Fe-hydrogenase 1 B-type cytochrome subunit	hyaC		Acr_01950	hypothetical protein [Sulfurimonas sp. AST-10]
Acr_01951	Signal transduction histidine-protein kinase ArlS	arlS		Acr_01951	integral membrane sensor signal transduction histidine kinase [Arcobacter nitrofigilis DSM 7299]
Acr_01952	Transcriptional activator protein CopR	copR_1		Acr_01952	winged helix family two component transcriptional regulator [Arcobacter nitrofigilis DSM 7299]
Acr_01953	Transcriptional activator protein CzcR	czcR_1		Acr_01953	winged helix family two component transcriptional regulator [Arcobacter nitrofigilis DSM 7299]
Acr_01954	putative metallophosphoesterase			Acr_01954	metallophosphoesterase [Arcobacter nitrofigilis DSM 7299]
Acr_01955	hypothetical protein			Acr_01955	hypothetical protein [Arcobacter nitrofigilis DSM 7299]
Acr_01956	hypothetical protein			Acr_01956	hypothetical protein [Arcobacter nitrofigilis DSM 7299]
Acr_01957	hypothetical protein			Acr_01957	hypothetical protein [Arcobacter nitrofigilis DSM 7299]
Acr_01958	Cbb3-type cytochrome oxidase, subunit 1			Acr_01958	hypothetical protein [Arcobacter nitrofigilis DSM 7299]
Acr_01959	Lipoprotein-releasing system ATP-binding protein LolD	lolD		Acr_01959	ABC transporter-like protein [Arcobacter nitrofigilis DSM 7299]
Acr_01960	Bicarbonate transport ATP-binding protein CmpD	cmpD		Acr_01960	hypothetical protein, partial [Streptococcus sobrinus]
Acr_01961	Macrolide export ATP-binding/permease protein MacB	macB_3		Acr_01961	hypothetical protein [Arcobacter nitrofigilis DSM 7299]
Acr_01962	hypothetical protein			Acr_01962	hypothetical protein [Arcobacter nitrofigilis DSM 7299]
Acr_01963	Tyrosine phosphorylated protein A	typA		Acr_01963	GTP-binding elongation factor family protein [Arcobacter butzleri RM4018]
Acr_01964	hypothetical protein
Acr_01965	hypothetical protein
Acr_01966	hypothetical protein			Acr_01966	hypothetical protein [Arcobacter nitrofigilis DSM 7299]
Acr_01967	hypothetical protein			Acr_01967	hypothetical protein [Arcobacter nitrofigilis DSM 7299]
Acr_01968	ectoine utilization protein EutE			Acr_01968	succinylglutamate desuccinylase/aspartoacylase [Arcobacter butzleri RM4018]
Acr_01969	ectoine utilization protein EutE			Acr_01969	putative succinylglutamate desuccinylase/aspartoacylase [Arcobacter sp. L]
Acr_01970	putative protein involved in cytokinesis, contains TGc (transglutaminase/protease-like) domain			Acr_01970	transglutaminase domain-containing protein [Arcobacter nitrofigilis DSM 7299]
Acr_01971	hypothetical protein			Acr_01971	hypothetical protein [Arcobacter nitrofigilis DSM 7299]
Acr_01972	putative protein involved in cytokinesis, contains TGc (transglutaminase/protease-like) domain			Acr_01972	hypothetical protein [Arcobacter sp. L]
Acr_01973	Spore protein SP21	hspA_3		Acr_01973	heat shock protein Hsp20 [Arcobacter butzleri RM4018]
Acr_01974	cAMP regulatory protein	crp_1		Acr_01974	Crp/Fnr family transcriptional regulator [Arcobacter butzleri]
Acr_01975	putative metallophosphoesterase			Acr_01975	metallophosphoesterase [Arcobacter sp. L]
Acr_01976	hypothetical protein			Acr_01976	metallophosphoesterase [Arcobacter nitrofigilis DSM 7299]
Acr_01977	putative cysteine desulfurase	csd		Acr_01977	class V aminotransferase [Arcobacter nitrofigilis DSM 7299]
Acr_01978	putative ATPase of the PP-loop superfamily implicated in cell cycle control			Acr_01978	aminotransferase [Arcobacter sp. L]
Acr_01979	Sulfite reductase [ferredoxin]	sir		Acr_01979	sulfite reductase [Arcobacter nitrofigilis DSM 7299]
Acr_01980	Sulfate adenylyltransferase subunit 1	cysN		Acr_01980	sulfate adenylyltransferase subunit 1 [Sulfurimonas gotlandica]
Acr_01981	Sulfate adenylyltransferase subunit 2	cysD		Acr_01981	sulfate adenylyltransferase subunit 2 [Sulfurimonas gotlandica]
Acr_01982	Phosphoadenosine phosphosulfate reductase	cysH		Acr_01982	phosphoadenosine phosphosulfate reductase [Arcobacter butzleri RM4018]
Acr_01983	hypothetical protein			Acr_01983	hypothetical protein [Arcobacter nitrofigilis DSM 7299]
Acr_01984	O-acetylserine sulfhydrylase	cysK1		Acr_01984	cysteine synthase [Arcobacter sp. L]
Acr_01985	Cysteine metabolism repressor	cymR		Acr_01985	BadM/Rrf2 family transcriptional regulator [Arcobacter sp. L]
Acr_01986	Methionine gamma-lyase	mdeA_2		Acr_01986	O-acetylhomoserine/O-acetylserine sulfhydrylase [Arcobacter nitrofigilis DSM 7299]
Acr_01987	Transcriptional regulator HosA	hosA		Acr_01987	transcriptional regulator [Arcobacter sp. L]
Acr_01988	Sulfonamide resistance protein	bcr		Acr_01988	transport protein [Arcobacter sp. L]
Acr_01989	Na+/H+ antiporter, NhaD family			Acr_01989	citrate transporter [Arcobacter nitrofigilis DSM 7299]
Acr_01990	hypothetical protein			Acr_01990	hypothetical protein [Arcobacter nitrofigilis DSM 7299]
Acr_01991	ATPase-like protein			Acr_01991	ATPase [Arcobacter nitrofigilis DSM 7299]
Acr_01992	protoporphyrinogen oxidase			Acr_01992	hypothetical protein [Arcobacter nitrofigilis DSM 7299]
Acr_01993	hypothetical protein
Acr_01994	DnaK suppressor protein	dksA_2		Acr_01994	molecular chaperone DnaK [Caminibacter mediatlanticus]
Acr_01995	ferrichrome outer membrane transporter			Acr_01995	TonB-denpendent receptor [delta proteobacterium NaphS2]
Acr_01996	Magnesium and cobalt efflux protein CorC	corC		Acr_01996	hypothetical protein WS1588 [Wolinella succinogenes DSM 1740]
Acr_01997	molybdopterin biosynthesis protein MoeB			Acr_01997	hypothetical protein [Arcobacter sp. L]
Acr_01998	hypothetical protein			Acr_01998	hypothetical protein [Arcobacter nitrofigilis DSM 7299]
Acr_01999	hypothetical protein			Acr_01999	hypothetical protein [Arcobacter nitrofigilis DSM 7299]
Acr_02000	Phosphoglycolate phosphatase	gph_1		Acr_02000	phosphoglycolate phosphatase [Arcobacter sp. L]
Acr_02001	hypothetical protein			Acr_02001	hypothetical protein [Arcobacter nitrofigilis DSM 7299]
Acr_02002	hypothetical protein			Acr_02002	hypothetical protein [Arcobacter nitrofigilis DSM 7299]
Acr_02003	LemA family protein			Acr_02003	LemA family protein [Arcobacter nitrofigilis DSM 7299]
Acr_02004	Uracil-DNA glycosylase	ung		Acr_02004	uracil-DNA glycosylase [Arcobacter sp. L]
Acr_02005	hypothetical protein
Acr_02006	hypothetical protein			Acr_02006	hypothetical protein [Arcobacter sp. L]
Acr_02007	ComE operon protein 1	comEA		Acr_02007	HHH domain protein, putative competence protein ComEA [Arcobacter butzleri 7h1h]
Acr_02008	SEC-C motif			Acr_02008	hypothetical protein [Arcobacter butzleri]
Acr_02009	putative membrane protein			Acr_02009	hypothetical protein Tgr7_0625 [Thioalkalivibrio sulfidophilus HL-EbGr7]
Acr_02010	hypothetical protein			Acr_02010	hypothetical protein [Arcobacter nitrofigilis DSM 7299]
Acr_02011	hypothetical protein			Acr_02011	hypothetical protein [Arcobacter nitrofigilis DSM 7299]
Acr_02012	putative esterase			Acr_02012	dienelactone hydrolase [Arcobacter nitrofigilis DSM 7299]
Acr_02013	putative 3-phenylpropionic acid transporter	hcaT		Acr_02013	major facilitator superfamily protein [Arcobacter nitrofigilis DSM 7299]
Acr_02014	RDD family protein			Acr_02014	RDD domain-containing protein [Arcobacter nitrofigilis DSM 7299]
Acr_02015	Orotate phosphoribosyltransferase	pyrE		Acr_02015	orotate phosphoribosyltransferase [Arcobacter nitrofigilis DSM 7299]
Acr_02016	Ribosome-releasing factor	frr		Acr_02016	ribosome recycling factor [Arcobacter nitrofigilis DSM 7299]
Acr_02017	Preprotein translocase band 1 subunit	secG		Acr_02017	protein-export membrane protein SecG [Arcobacter butzleri RM4018]
Acr_02018	Malonyl-CoA O-methyltransferase BioC	bioC		Acr_02018	methyltransferase [Arcobacter butzleri]
Acr_02019	thiamine-phosphate pyrophosphorylase			Acr_02019	hypothetical protein [Arcobacter sp. L]
Acr_02020	Modulator of FtsH protease YccA	yccA		Acr_02020	hypothetical protein [Arcobacter nitrofigilis DSM 7299]
Acr_02031	30S ribosomal protein S21	rpsU		Acr_02031	30S ribosomal protein S21 [Arcobacter sp. L]
Acr_02032	Molybdenum cofactor biosynthesis protein C	moaC		Acr_02032	molybdenum cofactor biosynthesis protein C [Arcobacter nitrofigilis DSM 7299]
Acr_02033	hypothetical protein			Acr_02033	hypothetical protein [Arcobacter sp. L]
[truncated: 1,532 more rows]
