# Supplementary material for: Physiological and genomic characterization of Arcobacter anaerophilus IR-1 reveals new metabolic features in Epsilonproteobacteria
Source: Front Microbiol. 2015 Sep 16;6:987. doi: 10.3389/fmicb.2015.00987 (PMC4584990; doi:10.3389/fmicb.2015.00987)
Supplement: Supplementary file 2 [file Data_Sheet_2.XLSX]

## Sheet: Sheet1
Supplementary Table S2:	Genomic characteristics of A. anaerophilus IR-1. The reads obtained from genome sequencing using the Pacific Biosciences RS II instrument was assembled into contigs using the software Hierarchical Genome Assembly Process (HGAP). The Prokka software was used for automatic annotation of the genome.
Number of reads		92845
Average read length		6073 bp
Number of contigs		7
Total length of contigs		3257396 bp
Max contig length		1402215 bp
Number of rRNA operons		4
Number of protein coding genes		3596
